# Supplementary material for: Distinct DNA repair mechanisms prevent formaldehyde toxicity during development, reproduction and aging
Source: Nucleic Acids Res. 2024 Jun 19;52(14):8271–85. doi: 10.1093/nar/gkae519 (PMC11317141; doi:10.1093/nar/gkae519)
Supplement: gkae519_Supplemental_Files [file gkae519_supplemental_files.zip]

Archive with 3 entries (3 files):
- Inventory list of Supplementary tablesR1.docx
- Rieckher et al SuppFig_R1vf.pdf
- Supp_Tables_Rieckher_R1_020524.xlsx
