# Supplementary material for: Distinct DNA repair mechanisms prevent formaldehyde toxicity during development, reproduction and aging
Source: Nucleic Acids Res. 2024 Jun 19;52(14):8271–85. doi: 10.1093/nar/gkae519 (PMC11317141; doi:10.1093/nar/gkae519)
Supplement: gkae519_Supplemental_Files [file gkae519_supplemental_files.zip › Supp_Tables_Rieckher_R1_020524.xlsx]

## Sheet: Fig1C
Within each row, compare columns (simple effects within rows)
Number of families	6
Number of comparisons per family	153
Alpha	0.05
Tukey's multiple comparisons test	Predicted (LS) mean diff.	95.00% CI of diff.	Significant?	Summary	Adjusted P Value
Control
Wildtype vs. csb-1	0.051	-0.5354 to 0.6374	No	ns	>0.9999
Wildtype vs. xpc-1	0.0298	-0.5566 to 0.6162	No	ns	>0.9999
Wildtype vs. csb-1;xpc-1	0.0294	-0.5570 to 0.6158	No	ns	>0.9999
Wildtype vs. xpa-1	0.0412	-0.5452 to 0.6276	No	ns	>0.9999
Wildtype vs. xpg-1	0.1022	-0.4842 to 0.6886	No	ns	>0.9999
Wildtype vs. xpf-1	0.2018	-0.3846 to 0.7882	No	ns	0.9993
Wildtype vs. ercc-1	0.0247	-0.5238 to 0.5732	No	ns	>0.9999
Wildtype vs. nth-1	0.0353	-0.5511 to 0.6217	No	ns	>0.9999
Wildtype vs. ung-1	0.022	-0.5644 to 0.6084	No	ns	>0.9999
Wildtype vs. exo-3	-0.013	-0.6686 to 0.6426	No	ns	>0.9999
Wildtype vs. slx-1	-0.01	-0.4962 to 0.4762	No	ns	>0.9999
Wildtype vs. fcd-2	0.1648	-0.4216 to 0.7512	No	ns	>0.9999
Wildtype vs. exo-1	-0.038	-0.5865 to 0.5105	No	ns	>0.9999
Wildtype vs. cku-80	0.0427	-0.5437 to 0.6291	No	ns	>0.9999
Wildtype vs. gen-1	-0.13	-0.7164 to 0.4564	No	ns	>0.9999
Wildtype vs. wrn-1	0.0177	-0.4901 to 0.5255	No	ns	>0.9999
Wildtype vs. dvc-1	-0.012	-0.5984 to 0.5744	No	ns	>0.9999
csb-1 vs. xpc-1	-0.0212	-0.6076 to 0.5652	No	ns	>0.9999
csb-1 vs. csb-1;xpc-1	-0.0216	-0.6080 to 0.5648	No	ns	>0.9999
csb-1 vs. xpa-1	-0.0098	-0.5962 to 0.5766	No	ns	>0.9999
csb-1 vs. xpg-1	0.0512	-0.5352 to 0.6376	No	ns	>0.9999
csb-1 vs. xpf-1	0.1508	-0.4356 to 0.7372	No	ns	>0.9999
csb-1 vs. ercc-1	-0.0263	-0.5748 to 0.5222	No	ns	>0.9999
csb-1 vs. nth-1	-0.0157	-0.6021 to 0.5707	No	ns	>0.9999
csb-1 vs. ung-1	-0.029	-0.6154 to 0.5574	No	ns	>0.9999
csb-1 vs. exo-3	-0.064	-0.7196 to 0.5916	No	ns	>0.9999
csb-1 vs. slx-1	-0.061	-0.5472 to 0.4252	No	ns	>0.9999
csb-1 vs. fcd-2	0.1138	-0.4726 to 0.7002	No	ns	>0.9999
csb-1 vs. exo-1	-0.089	-0.6375 to 0.4595	No	ns	>0.9999
csb-1 vs. cku-80	-0.0083	-0.5947 to 0.5781	No	ns	>0.9999
csb-1 vs. gen-1	-0.181	-0.7674 to 0.4054	No	ns	0.9998
csb-1 vs. wrn-1	-0.0333	-0.5411 to 0.4745	No	ns	>0.9999
csb-1 vs. dvc-1	-0.063	-0.6494 to 0.5234	No	ns	>0.9999
xpc-1 vs. csb-1;xpc-1	-0.0004	-0.5868 to 0.5860	No	ns	>0.9999
xpc-1 vs. xpa-1	0.0114	-0.5750 to 0.5978	No	ns	>0.9999
xpc-1 vs. xpg-1	0.0724	-0.5140 to 0.6588	No	ns	>0.9999
xpc-1 vs. xpf-1	0.172	-0.4144 to 0.7584	No	ns	>0.9999
xpc-1 vs. ercc-1	-0.0051	-0.5536 to 0.5434	No	ns	>0.9999
xpc-1 vs. nth-1	0.0055	-0.5809 to 0.5919	No	ns	>0.9999
xpc-1 vs. ung-1	-0.0078	-0.5942 to 0.5786	No	ns	>0.9999
xpc-1 vs. exo-3	-0.0428	-0.6984 to 0.6128	No	ns	>0.9999
xpc-1 vs. slx-1	-0.0398	-0.5260 to 0.4464	No	ns	>0.9999
xpc-1 vs. fcd-2	0.135	-0.4514 to 0.7214	No	ns	>0.9999
xpc-1 vs. exo-1	-0.0678	-0.6163 to 0.4807	No	ns	>0.9999
xpc-1 vs. cku-80	0.0129	-0.5735 to 0.5993	No	ns	>0.9999
xpc-1 vs. gen-1	-0.1598	-0.7462 to 0.4266	No	ns	>0.9999
xpc-1 vs. wrn-1	-0.0121	-0.5199 to 0.4957	No	ns	>0.9999
xpc-1 vs. dvc-1	-0.0418	-0.6282 to 0.5446	No	ns	>0.9999
csb-1;xpc-1 vs. xpa-1	0.0118	-0.5746 to 0.5982	No	ns	>0.9999
csb-1;xpc-1 vs. xpg-1	0.0728	-0.5136 to 0.6592	No	ns	>0.9999
csb-1;xpc-1 vs. xpf-1	0.1724	-0.4140 to 0.7588	No	ns	>0.9999
csb-1;xpc-1 vs. ercc-1	-0.0047	-0.5532 to 0.5438	No	ns	>0.9999
csb-1;xpc-1 vs. nth-1	0.0059	-0.5805 to 0.5923	No	ns	>0.9999
csb-1;xpc-1 vs. ung-1	-0.0074	-0.5938 to 0.5790	No	ns	>0.9999
csb-1;xpc-1 vs. exo-3	-0.0424	-0.6980 to 0.6132	No	ns	>0.9999
csb-1;xpc-1 vs. slx-1	-0.0394	-0.5256 to 0.4468	No	ns	>0.9999
csb-1;xpc-1 vs. fcd-2	0.1354	-0.4510 to 0.7218	No	ns	>0.9999
csb-1;xpc-1 vs. exo-1	-0.0674	-0.6159 to 0.4811	No	ns	>0.9999
csb-1;xpc-1 vs. cku-80	0.0133	-0.5731 to 0.5997	No	ns	>0.9999
csb-1;xpc-1 vs. gen-1	-0.1594	-0.7458 to 0.4270	No	ns	>0.9999
csb-1;xpc-1 vs. wrn-1	-0.0117	-0.5195 to 0.4961	No	ns	>0.9999
csb-1;xpc-1 vs. dvc-1	-0.0414	-0.6278 to 0.5450	No	ns	>0.9999
xpa-1 vs. xpg-1	0.061	-0.5254 to 0.6474	No	ns	>0.9999
xpa-1 vs. xpf-1	0.1606	-0.4258 to 0.7470	No	ns	>0.9999
xpa-1 vs. ercc-1	-0.0165	-0.5650 to 0.5320	No	ns	>0.9999
xpa-1 vs. nth-1	-0.0059	-0.5923 to 0.5805	No	ns	>0.9999
xpa-1 vs. ung-1	-0.0192	-0.6056 to 0.5672	No	ns	>0.9999
xpa-1 vs. exo-3	-0.0542	-0.7098 to 0.6014	No	ns	>0.9999
xpa-1 vs. slx-1	-0.0512	-0.5374 to 0.4350	No	ns	>0.9999
xpa-1 vs. fcd-2	0.1236	-0.4628 to 0.7100	No	ns	>0.9999
xpa-1 vs. exo-1	-0.0792	-0.6277 to 0.4693	No	ns	>0.9999
xpa-1 vs. cku-80	0.0015	-0.5849 to 0.5879	No	ns	>0.9999
xpa-1 vs. gen-1	-0.1712	-0.7576 to 0.4152	No	ns	>0.9999
xpa-1 vs. wrn-1	-0.0235	-0.5313 to 0.4843	No	ns	>0.9999
xpa-1 vs. dvc-1	-0.0532	-0.6396 to 0.5332	No	ns	>0.9999
xpg-1 vs. xpf-1	0.0996	-0.4868 to 0.6860	No	ns	>0.9999
xpg-1 vs. ercc-1	-0.0775	-0.6260 to 0.4710	No	ns	>0.9999
xpg-1 vs. nth-1	-0.0669	-0.6533 to 0.5195	No	ns	>0.9999
xpg-1 vs. ung-1	-0.0802	-0.6666 to 0.5062	No	ns	>0.9999
xpg-1 vs. exo-3	-0.1152	-0.7708 to 0.5404	No	ns	>0.9999
xpg-1 vs. slx-1	-0.1122	-0.5984 to 0.3740	No	ns	>0.9999
xpg-1 vs. fcd-2	0.0626	-0.5238 to 0.6490	No	ns	>0.9999
xpg-1 vs. exo-1	-0.1402	-0.6887 to 0.4083	No	ns	>0.9999
xpg-1 vs. cku-80	-0.0595	-0.6459 to 0.5269	No	ns	>0.9999
xpg-1 vs. gen-1	-0.2322	-0.8186 to 0.3542	No	ns	0.9962
xpg-1 vs. wrn-1	-0.0845	-0.5923 to 0.4233	No	ns	>0.9999
xpg-1 vs. dvc-1	-0.1142	-0.7006 to 0.4722	No	ns	>0.9999
xpf-1 vs. ercc-1	-0.1771	-0.7256 to 0.3714	No	ns	0.9997
xpf-1 vs. nth-1	-0.1665	-0.7529 to 0.4199	No	ns	>0.9999
xpf-1 vs. ung-1	-0.1798	-0.7662 to 0.4066	No	ns	0.9998
xpf-1 vs. exo-3	-0.2148	-0.8704 to 0.4408	No	ns	0.9996
xpf-1 vs. slx-1	-0.2118	-0.6980 to 0.2744	No	ns	0.9889
xpf-1 vs. fcd-2	-0.037	-0.6234 to 0.5494	No	ns	>0.9999
xpf-1 vs. exo-1	-0.2398	-0.7883 to 0.3087	No	ns	0.9884
xpf-1 vs. cku-80	-0.1591	-0.7455 to 0.4273	No	ns	>0.9999
xpf-1 vs. gen-1	-0.3318	-0.9182 to 0.2546	No	ns	0.8788
xpf-1 vs. wrn-1	-0.1841	-0.6919 to 0.3237	No	ns	0.9987
xpf-1 vs. dvc-1	-0.2138	-0.8002 to 0.3726	No	ns	0.9986
ercc-1 vs. nth-1	0.0106	-0.5379 to 0.5591	No	ns	>0.9999
ercc-1 vs. ung-1	-0.0027	-0.5512 to 0.5458	No	ns	>0.9999
ercc-1 vs. exo-3	-0.0377	-0.6596 to 0.5842	No	ns	>0.9999
ercc-1 vs. slx-1	-0.0347	-0.4745 to 0.4051	No	ns	>0.9999
ercc-1 vs. fcd-2	0.1401	-0.4084 to 0.6886	No	ns	>0.9999
ercc-1 vs. exo-1	-0.0627	-0.5705 to 0.4451	No	ns	>0.9999
ercc-1 vs. cku-80	0.018	-0.5305 to 0.5665	No	ns	>0.9999
ercc-1 vs. gen-1	-0.1547	-0.7032 to 0.3938	No	ns	>0.9999
ercc-1 vs. wrn-1	-0.007	-0.4706 to 0.4566	No	ns	>0.9999
ercc-1 vs. dvc-1	-0.0367	-0.5852 to 0.5118	No	ns	>0.9999
nth-1 vs. ung-1	-0.0133	-0.5997 to 0.5731	No	ns	>0.9999
nth-1 vs. exo-3	-0.0483	-0.7039 to 0.6073	No	ns	>0.9999
nth-1 vs. slx-1	-0.0453	-0.5315 to 0.4409	No	ns	>0.9999
nth-1 vs. fcd-2	0.1295	-0.4569 to 0.7159	No	ns	>0.9999
nth-1 vs. exo-1	-0.0733	-0.6218 to 0.4752	No	ns	>0.9999
nth-1 vs. cku-80	0.0074	-0.5790 to 0.5938	No	ns	>0.9999
nth-1 vs. gen-1	-0.1653	-0.7517 to 0.4211	No	ns	>0.9999
nth-1 vs. wrn-1	-0.0176	-0.5254 to 0.4902	No	ns	>0.9999
nth-1 vs. dvc-1	-0.0473	-0.6337 to 0.5391	No	ns	>0.9999
ung-1 vs. exo-3	-0.035	-0.6906 to 0.6206	No	ns	>0.9999
ung-1 vs. slx-1	-0.032	-0.5182 to 0.4542	No	ns	>0.9999
ung-1 vs. fcd-2	0.1428	-0.4436 to 0.7292	No	ns	>0.9999
ung-1 vs. exo-1	-0.06	-0.6085 to 0.4885	No	ns	>0.9999
ung-1 vs. cku-80	0.0207	-0.5657 to 0.6071	No	ns	>0.9999
ung-1 vs. gen-1	-0.152	-0.7384 to 0.4344	No	ns	>0.9999
ung-1 vs. wrn-1	-0.0043	-0.5121 to 0.5035	No	ns	>0.9999
ung-1 vs. dvc-1	-0.034	-0.6204 to 0.5524	No	ns	>0.9999
exo-3 vs. slx-1	0.003	-0.5647 to 0.5707	No	ns	>0.9999
exo-3 vs. fcd-2	0.1778	-0.4778 to 0.8334	No	ns	>0.9999
exo-3 vs. exo-1	-0.025	-0.6469 to 0.5969	No	ns	>0.9999
exo-3 vs. cku-80	0.0557	-0.5999 to 0.7113	No	ns	>0.9999
exo-3 vs. gen-1	-0.117	-0.7726 to 0.5386	No	ns	>0.9999
exo-3 vs. wrn-1	0.0307	-0.5557 to 0.6171	No	ns	>0.9999
exo-3 vs. dvc-1	0.001	-0.6546 to 0.6566	No	ns	>0.9999
slx-1 vs. fcd-2	0.1748	-0.3114 to 0.6610	No	ns	0.9988
slx-1 vs. exo-1	-0.028	-0.4678 to 0.4118	No	ns	>0.9999
slx-1 vs. cku-80	0.0527	-0.4335 to 0.5389	No	ns	>0.9999
slx-1 vs. gen-1	-0.12	-0.6062 to 0.3662	No	ns	>0.9999
slx-1 vs. wrn-1	0.0277	-0.3601 to 0.4155	No	ns	>0.9999
slx-1 vs. dvc-1	-0.002	-0.4882 to 0.4842	No	ns	>0.9999
fcd-2 vs. exo-1	-0.2028	-0.7513 to 0.3457	No	ns	0.9983
fcd-2 vs. cku-80	-0.1221	-0.7085 to 0.4643	No	ns	>0.9999
fcd-2 vs. gen-1	-0.2948	-0.8812 to 0.2916	No	ns	0.9543
fcd-2 vs. wrn-1	-0.1471	-0.6549 to 0.3607	No	ns	>0.9999
fcd-2 vs. dvc-1	-0.1768	-0.7632 to 0.4096	No	ns	0.9999
exo-1 vs. cku-80	0.0807	-0.4678 to 0.6292	No	ns	>0.9999
exo-1 vs. gen-1	-0.092	-0.6405 to 0.4565	No	ns	>0.9999
exo-1 vs. wrn-1	0.0557	-0.4079 to 0.5193	No	ns	>0.9999
exo-1 vs. dvc-1	0.026	-0.5225 to 0.5745	No	ns	>0.9999
cku-80 vs. gen-1	-0.1727	-0.7591 to 0.4137	No	ns	>0.9999
cku-80 vs. wrn-1	-0.025	-0.5328 to 0.4828	No	ns	>0.9999
cku-80 vs. dvc-1	-0.0547	-0.6411 to 0.5317	No	ns	>0.9999
gen-1 vs. wrn-1	0.1477	-0.3601 to 0.6555	No	ns	>0.9999
gen-1 vs. dvc-1	0.118	-0.4684 to 0.7044	No	ns	>0.9999
wrn-1 vs. dvc-1	-0.0297	-0.5375 to 0.4781	No	ns	>0.9999
5 mM FA
Wildtype vs. csb-1	0.2786	-0.3078 to 0.8650	No	ns	0.973
Wildtype vs. xpc-1	0.2281	-0.3583 to 0.8145	No	ns	0.9969
Wildtype vs. csb-1;xpc-1	0.2983	-0.2881 to 0.8847	No	ns	0.9492
Wildtype vs. xpa-1	0.1452	-0.4412 to 0.7316	No	ns	>0.9999
Wildtype vs. xpg-1	0.2995	-0.2869 to 0.8859	No	ns	0.9473
Wildtype vs. xpf-1	0.261	-0.3254 to 0.8474	No	ns	0.986
Wildtype vs. ercc-1	0.1428	-0.4057 to 0.6913	No	ns	>0.9999
Wildtype vs. nth-1	0.138	-0.4484 to 0.7244	No	ns	>0.9999
Wildtype vs. ung-1	0.1854	-0.4010 to 0.7718	No	ns	0.9998
Wildtype vs. exo-3	-0.122	-0.7776 to 0.5336	No	ns	>0.9999
Wildtype vs. slx-1	0.3854	-0.1008 to 0.8716	No	ns	0.3322
Wildtype vs. fcd-2	0.1859	-0.4005 to 0.7723	No	ns	0.9998
Wildtype vs. exo-1	-0.11	-0.6585 to 0.4385	No	ns	>0.9999
Wildtype vs. cku-80	0.0157	-0.5707 to 0.6021	No	ns	>0.9999
Wildtype vs. gen-1	0.9796	0.3932 to 1.566	Yes	****	<0.0001
Wildtype vs. wrn-1	0.1408	-0.3670 to 0.6486	No	ns	>0.9999
Wildtype vs. dvc-1	0.0368	-0.5496 to 0.6232	No	ns	>0.9999
csb-1 vs. xpc-1	-0.0505	-0.6369 to 0.5359	No	ns	>0.9999
csb-1 vs. csb-1;xpc-1	0.0197	-0.5667 to 0.6061	No	ns	>0.9999
csb-1 vs. xpa-1	-0.1334	-0.7198 to 0.4530	No	ns	>0.9999
csb-1 vs. xpg-1	0.0209	-0.5655 to 0.6073	No	ns	>0.9999
csb-1 vs. xpf-1	-0.0176	-0.6040 to 0.5688	No	ns	>0.9999
csb-1 vs. ercc-1	-0.1358	-0.6843 to 0.4127	No	ns	>0.9999
csb-1 vs. nth-1	-0.1406	-0.7270 to 0.4458	No	ns	>0.9999
csb-1 vs. ung-1	-0.0932	-0.6796 to 0.4932	No	ns	>0.9999
csb-1 vs. exo-3	-0.4006	-1.056 to 0.2550	No	ns	0.7937
csb-1 vs. slx-1	0.1068	-0.3794 to 0.5930	No	ns	>0.9999
csb-1 vs. fcd-2	-0.0927	-0.6791 to 0.4937	No	ns	>0.9999
csb-1 vs. exo-1	-0.3886	-0.9371 to 0.1599	No	ns	0.5478
csb-1 vs. cku-80	-0.2629	-0.8493 to 0.3235	No	ns	0.9849
csb-1 vs. gen-1	0.701	0.1146 to 1.287	Yes	**	0.0041
csb-1 vs. wrn-1	-0.1378	-0.6456 to 0.3700	No	ns	>0.9999
csb-1 vs. dvc-1	-0.2418	-0.8282 to 0.3446	No	ns	0.9939
xpc-1 vs. csb-1;xpc-1	0.0702	-0.5162 to 0.6566	No	ns	>0.9999
xpc-1 vs. xpa-1	-0.0829	-0.6693 to 0.5035	No	ns	>0.9999
xpc-1 vs. xpg-1	0.0714	-0.5150 to 0.6578	No	ns	>0.9999
xpc-1 vs. xpf-1	0.0329	-0.5535 to 0.6193	No	ns	>0.9999
xpc-1 vs. ercc-1	-0.0853	-0.6338 to 0.4632	No	ns	>0.9999
xpc-1 vs. nth-1	-0.0901	-0.6765 to 0.4963	No	ns	>0.9999
xpc-1 vs. ung-1	-0.0427	-0.6291 to 0.5437	No	ns	>0.9999
xpc-1 vs. exo-3	-0.3501	-1.006 to 0.3055	No	ns	0.923
xpc-1 vs. slx-1	0.1573	-0.3289 to 0.6435	No	ns	0.9997
xpc-1 vs. fcd-2	-0.0422	-0.6286 to 0.5442	No	ns	>0.9999
xpc-1 vs. exo-1	-0.3381	-0.8866 to 0.2104	No	ns	0.782
xpc-1 vs. cku-80	-0.2124	-0.7988 to 0.3740	No	ns	0.9987
xpc-1 vs. gen-1	0.7515	0.1651 to 1.338	Yes	**	0.0011
xpc-1 vs. wrn-1	-0.0873	-0.5951 to 0.4205	No	ns	>0.9999
xpc-1 vs. dvc-1	-0.1913	-0.7777 to 0.3951	No	ns	0.9997
csb-1;xpc-1 vs. xpa-1	-0.1531	-0.7395 to 0.4333	No	ns	>0.9999
csb-1;xpc-1 vs. xpg-1	0.0012	-0.5852 to 0.5876	No	ns	>0.9999
csb-1;xpc-1 vs. xpf-1	-0.0373	-0.6237 to 0.5491	No	ns	>0.9999
csb-1;xpc-1 vs. ercc-1	-0.1555	-0.7040 to 0.3930	No	ns	>0.9999
csb-1;xpc-1 vs. nth-1	-0.1603	-0.7467 to 0.4261	No	ns	>0.9999
csb-1;xpc-1 vs. ung-1	-0.1129	-0.6993 to 0.4735	No	ns	>0.9999
csb-1;xpc-1 vs. exo-3	-0.4203	-1.076 to 0.2353	No	ns	0.7245
csb-1;xpc-1 vs. slx-1	0.0871	-0.3991 to 0.5733	No	ns	>0.9999
csb-1;xpc-1 vs. fcd-2	-0.1124	-0.6988 to 0.4740	No	ns	>0.9999
csb-1;xpc-1 vs. exo-1	-0.4083	-0.9568 to 0.1402	No	ns	0.4517
csb-1;xpc-1 vs. cku-80	-0.2826	-0.8690 to 0.3038	No	ns	0.9691
csb-1;xpc-1 vs. gen-1	0.6813	0.09490 to 1.268	Yes	**	0.0066
csb-1;xpc-1 vs. wrn-1	-0.1575	-0.6653 to 0.3503	No	ns	0.9998
csb-1;xpc-1 vs. dvc-1	-0.2615	-0.8479 to 0.3249	No	ns	0.9857
xpa-1 vs. xpg-1	0.1543	-0.4321 to 0.7407	No	ns	>0.9999
xpa-1 vs. xpf-1	0.1158	-0.4706 to 0.7022	No	ns	>0.9999
xpa-1 vs. ercc-1	-0.0024	-0.5509 to 0.5461	No	ns	>0.9999
xpa-1 vs. nth-1	-0.0072	-0.5936 to 0.5792	No	ns	>0.9999
xpa-1 vs. ung-1	0.0402	-0.5462 to 0.6266	No	ns	>0.9999
xpa-1 vs. exo-3	-0.2672	-0.9228 to 0.3884	No	ns	0.9947
xpa-1 vs. slx-1	0.2402	-0.2460 to 0.7264	No	ns	0.961
xpa-1 vs. fcd-2	0.0407	-0.5457 to 0.6271	No	ns	>0.9999
xpa-1 vs. exo-1	-0.2552	-0.8037 to 0.2933	No	ns	0.9781
xpa-1 vs. cku-80	-0.1295	-0.7159 to 0.4569	No	ns	>0.9999
xpa-1 vs. gen-1	0.8344	0.2480 to 1.421	Yes	***	0.0001
xpa-1 vs. wrn-1	-0.0044	-0.5122 to 0.5034	No	ns	>0.9999
xpa-1 vs. dvc-1	-0.1084	-0.6948 to 0.4780	No	ns	>0.9999
xpg-1 vs. xpf-1	-0.0385	-0.6249 to 0.5479	No	ns	>0.9999
xpg-1 vs. ercc-1	-0.1567	-0.7052 to 0.3918	No	ns	>0.9999
xpg-1 vs. nth-1	-0.1615	-0.7479 to 0.4249	No	ns	>0.9999
xpg-1 vs. ung-1	-0.1141	-0.7005 to 0.4723	No	ns	>0.9999
xpg-1 vs. exo-3	-0.4215	-1.077 to 0.2341	No	ns	0.72
xpg-1 vs. slx-1	0.0859	-0.4003 to 0.5721	No	ns	>0.9999
xpg-1 vs. fcd-2	-0.1136	-0.7000 to 0.4728	No	ns	>0.9999
xpg-1 vs. exo-1	-0.4095	-0.9580 to 0.1390	No	ns	0.446
xpg-1 vs. cku-80	-0.2838	-0.8702 to 0.3026	No	ns	0.9678
xpg-1 vs. gen-1	0.6801	0.09370 to 1.266	Yes	**	0.0068
xpg-1 vs. wrn-1	-0.1587	-0.6665 to 0.3491	No	ns	0.9998
xpg-1 vs. dvc-1	-0.2627	-0.8491 to 0.3237	No	ns	0.9851
xpf-1 vs. ercc-1	-0.1182	-0.6667 to 0.4303	No	ns	>0.9999
xpf-1 vs. nth-1	-0.123	-0.7094 to 0.4634	No	ns	>0.9999
xpf-1 vs. ung-1	-0.0756	-0.6620 to 0.5108	No	ns	>0.9999
xpf-1 vs. exo-3	-0.383	-1.039 to 0.2726	No	ns	0.8473
xpf-1 vs. slx-1	0.1244	-0.3618 to 0.6106	No	ns	>0.9999
xpf-1 vs. fcd-2	-0.0751	-0.6615 to 0.5113	No	ns	>0.9999
xpf-1 vs. exo-1	-0.371	-0.9195 to 0.1775	No	ns	0.6342
xpf-1 vs. cku-80	-0.2453	-0.8317 to 0.3411	No	ns	0.9928
xpf-1 vs. gen-1	0.7186	0.1322 to 1.305	Yes	**	0.0026
xpf-1 vs. wrn-1	-0.1202	-0.6280 to 0.3876	No	ns	>0.9999
xpf-1 vs. dvc-1	-0.2242	-0.8106 to 0.3622	No	ns	0.9975
ercc-1 vs. nth-1	-0.0048	-0.5533 to 0.5437	No	ns	>0.9999
ercc-1 vs. ung-1	0.0426	-0.5059 to 0.5911	No	ns	>0.9999
ercc-1 vs. exo-3	-0.2648	-0.8867 to 0.3571	No	ns	0.9913
ercc-1 vs. slx-1	0.2426	-0.1972 to 0.6824	No	ns	0.9001
ercc-1 vs. fcd-2	0.0431	-0.5054 to 0.5916	No	ns	>0.9999
ercc-1 vs. exo-1	-0.2528	-0.7606 to 0.2550	No	ns	0.9582
ercc-1 vs. cku-80	-0.1271	-0.6756 to 0.4214	No	ns	>0.9999
ercc-1 vs. gen-1	0.8368	0.2883 to 1.385	Yes	****	<0.0001
ercc-1 vs. wrn-1	-0.002	-0.4656 to 0.4616	No	ns	>0.9999
ercc-1 vs. dvc-1	-0.106	-0.6545 to 0.4425	No	ns	>0.9999
nth-1 vs. ung-1	0.0474	-0.5390 to 0.6338	No	ns	>0.9999
nth-1 vs. exo-3	-0.26	-0.9156 to 0.3956	No	ns	0.9961
nth-1 vs. slx-1	0.2474	-0.2388 to 0.7336	No	ns	0.9491
nth-1 vs. fcd-2	0.0479	-0.5385 to 0.6343	No	ns	>0.9999
nth-1 vs. exo-1	-0.248	-0.7965 to 0.3005	No	ns	0.9836
nth-1 vs. cku-80	-0.1223	-0.7087 to 0.4641	No	ns	>0.9999
nth-1 vs. gen-1	0.8416	0.2552 to 1.428	Yes	****	<0.0001
nth-1 vs. wrn-1	0.0028	-0.5050 to 0.5106	No	ns	>0.9999
nth-1 vs. dvc-1	-0.1012	-0.6876 to 0.4852	No	ns	>0.9999
ung-1 vs. exo-3	-0.3074	-0.9630 to 0.3482	No	ns	0.9763
ung-1 vs. slx-1	0.2	-0.2862 to 0.6862	No	ns	0.9941
ung-1 vs. fcd-2	0.0005	-0.5859 to 0.5869	No	ns	>0.9999
ung-1 vs. exo-1	-0.2954	-0.8439 to 0.2531	No	ns	0.9175
ung-1 vs. cku-80	-0.1697	-0.7561 to 0.4167	No	ns	>0.9999
ung-1 vs. gen-1	0.7942	0.2078 to 1.381	Yes	***	0.0004
ung-1 vs. wrn-1	-0.0446	-0.5524 to 0.4632	No	ns	>0.9999
ung-1 vs. dvc-1	-0.1486	-0.7350 to 0.4378	No	ns	>0.9999
exo-3 vs. slx-1	0.5074	-0.06035 to 1.075	No	ns	0.1474
exo-3 vs. fcd-2	0.3079	-0.3477 to 0.9635	No	ns	0.9759
exo-3 vs. exo-1	0.012	-0.6099 to 0.6339	No	ns	>0.9999
exo-3 vs. cku-80	0.1377	-0.5179 to 0.7933	No	ns	>0.9999
exo-3 vs. gen-1	1.102	0.4460 to 1.757	Yes	****	<0.0001
exo-3 vs. wrn-1	0.2628	-0.3236 to 0.8492	No	ns	0.985
exo-3 vs. dvc-1	0.1588	-0.4968 to 0.8144	No	ns	>0.9999
slx-1 vs. fcd-2	-0.1995	-0.6857 to 0.2867	No	ns	0.9942
slx-1 vs. exo-1	-0.4954	-0.9352 to -0.05562	Yes	*	0.0106
slx-1 vs. cku-80	-0.3697	-0.8559 to 0.1165	No	ns	0.4104
slx-1 vs. gen-1	0.5942	0.1080 to 1.080	Yes	**	0.0028
slx-1 vs. wrn-1	-0.2446	-0.6324 to 0.1432	No	ns	0.7495
slx-1 vs. dvc-1	-0.3486	-0.8348 to 0.1376	No	ns	0.5248
fcd-2 vs. exo-1	-0.2959	-0.8444 to 0.2526	No	ns	0.9164
fcd-2 vs. cku-80	-0.1702	-0.7566 to 0.4162	No	ns	>0.9999
fcd-2 vs. gen-1	0.7937	0.2073 to 1.380	Yes	***	0.0004
fcd-2 vs. wrn-1	-0.0451	-0.5529 to 0.4627	No	ns	>0.9999
fcd-2 vs. dvc-1	-0.1491	-0.7355 to 0.4373	No	ns	>0.9999
exo-1 vs. cku-80	0.1257	-0.4228 to 0.6742	No	ns	>0.9999
exo-1 vs. gen-1	1.09	0.5411 to 1.638	Yes	****	<0.0001
exo-1 vs. wrn-1	0.2508	-0.2128 to 0.7144	No	ns	0.9144
exo-1 vs. dvc-1	0.1468	-0.4017 to 0.6953	No	ns	>0.9999
cku-80 vs. gen-1	0.9639	0.3775 to 1.550	Yes	****	<0.0001
cku-80 vs. wrn-1	0.1251	-0.3827 to 0.6329	No	ns	>0.9999
cku-80 vs. dvc-1	0.0211	-0.5653 to 0.6075	No	ns	>0.9999
gen-1 vs. wrn-1	-0.8388	-1.347 to -0.3310	Yes	****	<0.0001
gen-1 vs. dvc-1	-0.9428	-1.529 to -0.3564	Yes	****	<0.0001
wrn-1 vs. dvc-1	-0.104	-0.6118 to 0.4038	No	ns	>0.9999
7 mM FA
Wildtype vs. csb-1	0.8395	0.2531 to 1.426	Yes	****	<0.0001
Wildtype vs. xpc-1	0.4737	-0.1127 to 1.060	No	ns	0.2983
Wildtype vs. csb-1;xpc-1	0.9452	0.3588 to 1.532	Yes	****	<0.0001
Wildtype vs. xpa-1	0.5648	-0.02157 to 1.151	No	ns	0.0745
Wildtype vs. xpg-1	0.9299	0.3436 to 1.516	Yes	****	<0.0001
Wildtype vs. xpf-1	0.3245	-0.2619 to 0.9109	No	ns	0.8976
Wildtype vs. ercc-1	0.6236	0.07510 to 1.172	Yes	**	0.0092
Wildtype vs. nth-1	0.8641	0.2777 to 1.450	Yes	****	<0.0001
Wildtype vs. ung-1	0.7154	0.1290 to 1.302	Yes	**	0.0029
Wildtype vs. exo-3	-0.172	-0.8276 to 0.4836	No	ns	>0.9999
Wildtype vs. slx-1	0.454	-0.03219 to 0.9402	No	ns	0.1006
Wildtype vs. fcd-2	0.6839	0.09753 to 1.270	Yes	**	0.0062
Wildtype vs. exo-1	-0.006	-0.5545 to 0.5425	No	ns	>0.9999
Wildtype vs. cku-80	0.2623	-0.3241 to 0.8487	No	ns	0.9853
Wildtype vs. gen-1	1	0.4136 to 1.586	Yes	****	<0.0001
Wildtype vs. wrn-1	0.4539	-0.05391 to 0.9617	No	ns	0.1472
Wildtype vs. dvc-1	0.0039	-0.5825 to 0.5903	No	ns	>0.9999
csb-1 vs. xpc-1	-0.3658	-0.9522 to 0.2206	No	ns	0.7653
csb-1 vs. csb-1;xpc-1	0.1057	-0.4807 to 0.6921	No	ns	>0.9999
csb-1 vs. xpa-1	-0.2747	-0.8611 to 0.3117	No	ns	0.9765
csb-1 vs. xpg-1	0.09043	-0.4959 to 0.6768	No	ns	>0.9999
csb-1 vs. xpf-1	-0.515	-1.101 to 0.07137	No	ns	0.1692
csb-1 vs. ercc-1	-0.2159	-0.7644 to 0.3326	No	ns	0.9964
csb-1 vs. nth-1	0.0246	-0.5618 to 0.6110	No	ns	>0.9999
csb-1 vs. ung-1	-0.1241	-0.7105 to 0.4623	No	ns	>0.9999
csb-1 vs. exo-3	-1.012	-1.667 to -0.3559	Yes	****	<0.0001
csb-1 vs. slx-1	-0.3855	-0.8717 to 0.1007	No	ns	0.3317
csb-1 vs. fcd-2	-0.1556	-0.7420 to 0.4308	No	ns	>0.9999
csb-1 vs. exo-1	-0.8455	-1.394 to -0.2970	Yes	****	<0.0001
csb-1 vs. cku-80	-0.5772	-1.164 to 0.009169	No	ns	0.0594
csb-1 vs. gen-1	0.1605	-0.4259 to 0.7469	No	ns	>0.9999
csb-1 vs. wrn-1	-0.3856	-0.8934 to 0.1222	No	ns	0.4131
csb-1 vs. dvc-1	-0.8356	-1.422 to -0.2492	Yes	***	0.0001
xpc-1 vs. csb-1;xpc-1	0.4715	-0.1149 to 1.058	No	ns	0.3065
xpc-1 vs. xpa-1	0.0911	-0.4953 to 0.6775	No	ns	>0.9999
xpc-1 vs. xpg-1	0.4562	-0.1301 to 1.043	No	ns	0.3667
xpc-1 vs. xpf-1	-0.1492	-0.7356 to 0.4372	No	ns	>0.9999
xpc-1 vs. ercc-1	0.1499	-0.3986 to 0.6984	No	ns	>0.9999
xpc-1 vs. nth-1	0.3904	-0.1960 to 0.9768	No	ns	0.6621
xpc-1 vs. ung-1	0.2417	-0.3447 to 0.8281	No	ns	0.9939
xpc-1 vs. exo-3	-0.6457	-1.301 to 0.009880	No	ns	0.059
xpc-1 vs. slx-1	-0.0197	-0.5059 to 0.4665	No	ns	>0.9999
xpc-1 vs. fcd-2	0.2102	-0.3762 to 0.7966	No	ns	0.9988
xpc-1 vs. exo-1	-0.4797	-1.028 to 0.06880	No	ns	0.1748
xpc-1 vs. cku-80	-0.2114	-0.7978 to 0.3750	No	ns	0.9988
xpc-1 vs. gen-1	0.5263	-0.06007 to 1.113	No	ns	0.1423
xpc-1 vs. wrn-1	-0.0198	-0.5276 to 0.4880	No	ns	>0.9999
xpc-1 vs. dvc-1	-0.4698	-1.056 to 0.1166	No	ns	0.3129
csb-1;xpc-1 vs. xpa-1	-0.3804	-0.9668 to 0.2060	No	ns	0.7056
csb-1;xpc-1 vs. xpg-1	-0.01528	-0.6016 to 0.5711	No	ns	>0.9999
csb-1;xpc-1 vs. xpf-1	-0.6207	-1.207 to -0.03434	Yes	*	0.0252
csb-1;xpc-1 vs. ercc-1	-0.3216	-0.8701 to 0.2269	No	ns	0.8433
csb-1;xpc-1 vs. nth-1	-0.08111	-0.6675 to 0.5053	No	ns	>0.9999
csb-1;xpc-1 vs. ung-1	-0.2298	-0.8162 to 0.3566	No	ns	0.9966
csb-1;xpc-1 vs. exo-3	-1.117	-1.773 to -0.4616	Yes	****	<0.0001
csb-1;xpc-1 vs. slx-1	-0.4912	-0.9774 to -0.005019	Yes	*	0.0445
csb-1;xpc-1 vs. fcd-2	-0.2613	-0.8477 to 0.3251	No	ns	0.9859
csb-1;xpc-1 vs. exo-1	-0.9512	-1.500 to -0.4027	Yes	****	<0.0001
csb-1;xpc-1 vs. cku-80	-0.6829	-1.269 to -0.09654	Yes	**	0.0063
csb-1;xpc-1 vs. gen-1	0.05479	-0.5316 to 0.6412	No	ns	>0.9999
csb-1;xpc-1 vs. wrn-1	-0.4913	-0.9991 to 0.01650	No	ns	0.0712
csb-1;xpc-1 vs. dvc-1	-0.9413	-1.528 to -0.3549	Yes	****	<0.0001
xpa-1 vs. xpg-1	0.3651	-0.2212 to 0.9515	No	ns	0.768
xpa-1 vs. xpf-1	-0.2403	-0.8267 to 0.3461	No	ns	0.9943
xpa-1 vs. ercc-1	0.0588	-0.4897 to 0.6073	No	ns	>0.9999
xpa-1 vs. nth-1	0.2993	-0.2871 to 0.8857	No	ns	0.9476
xpa-1 vs. ung-1	0.1506	-0.4358 to 0.7370	No	ns	>0.9999
xpa-1 vs. exo-3	-0.7368	-1.392 to -0.08122	Yes	*	0.011
xpa-1 vs. slx-1	-0.1108	-0.5970 to 0.3754	No	ns	>0.9999
xpa-1 vs. fcd-2	0.1191	-0.4673 to 0.7055	No	ns	>0.9999
xpa-1 vs. exo-1	-0.5708	-1.119 to -0.02230	Yes	*	0.0313
xpa-1 vs. cku-80	-0.3025	-0.8889 to 0.2839	No	ns	0.9425
xpa-1 vs. gen-1	0.4352	-0.1512 to 1.022	No	ns	0.4575
xpa-1 vs. wrn-1	-0.1109	-0.6187 to 0.3969	No	ns	>0.9999
xpa-1 vs. dvc-1	-0.5609	-1.147 to 0.02547	No	ns	0.0798
xpg-1 vs. xpf-1	-0.6054	-1.192 to -0.01906	Yes	*	0.0345
xpg-1 vs. ercc-1	-0.3063	-0.8548 to 0.2422	No	ns	0.8902
xpg-1 vs. nth-1	-0.06583	-0.6522 to 0.5205	No	ns	>0.9999
xpg-1 vs. ung-1	-0.2145	-0.8009 to 0.3718	No	ns	0.9985
xpg-1 vs. exo-3	-1.102	-1.758 to -0.4463	Yes	****	<0.0001
xpg-1 vs. slx-1	-0.4759	-0.9621 to 0.01026	No	ns	0.063
xpg-1 vs. fcd-2	-0.246	-0.8324 to 0.3403	No	ns	0.9926
xpg-1 vs. exo-1	-0.9359	-1.484 to -0.3874	Yes	****	<0.0001
xpg-1 vs. cku-80	-0.6676	-1.254 to -0.08126	Yes	**	0.009
xpg-1 vs. gen-1	0.07007	-0.5163 to 0.6564	No	ns	>0.9999
xpg-1 vs. wrn-1	-0.476	-0.9838 to 0.03178	No	ns	0.097
xpg-1 vs. dvc-1	-0.926	-1.512 to -0.3397	Yes	****	<0.0001
xpf-1 vs. ercc-1	0.2991	-0.2494 to 0.8476	No	ns	0.9088
xpf-1 vs. nth-1	0.5396	-0.04677 to 1.126	No	ns	0.1149
xpf-1 vs. ung-1	0.3909	-0.1955 to 0.9773	No	ns	0.6598
xpf-1 vs. exo-3	-0.4965	-1.152 to 0.1591	No	ns	0.4182
xpf-1 vs. slx-1	0.1295	-0.3567 to 0.6157	No	ns	>0.9999
xpf-1 vs. fcd-2	0.3594	-0.2270 to 0.9458	No	ns	0.7897
xpf-1 vs. exo-1	-0.3305	-0.8790 to 0.2180	No	ns	0.8116
xpf-1 vs. cku-80	-0.0622	-0.6486 to 0.5242	No	ns	>0.9999
xpf-1 vs. gen-1	0.6755	0.08913 to 1.262	Yes	**	0.0075
xpf-1 vs. wrn-1	0.1294	-0.3784 to 0.6372	No	ns	>0.9999
xpf-1 vs. dvc-1	-0.3206	-0.9070 to 0.2658	No	ns	0.9069
ercc-1 vs. nth-1	0.2405	-0.3080 to 0.7890	No	ns	0.9881
ercc-1 vs. ung-1	0.0918	-0.4567 to 0.6403	No	ns	>0.9999
ercc-1 vs. exo-3	-0.7956	-1.418 to -0.1737	Yes	**	0.0012
ercc-1 vs. slx-1	-0.1696	-0.6094 to 0.2702	No	ns	0.9972
ercc-1 vs. fcd-2	0.0603	-0.4882 to 0.6088	No	ns	>0.9999
ercc-1 vs. exo-1	-0.6296	-1.137 to -0.1218	Yes	**	0.0021
ercc-1 vs. cku-80	-0.3613	-0.9098 to 0.1872	No	ns	0.6804
ercc-1 vs. gen-1	0.3764	-0.1721 to 0.9249	No	ns	0.6079
ercc-1 vs. wrn-1	-0.1697	-0.6333 to 0.2939	No	ns	0.9985
ercc-1 vs. dvc-1	-0.6197	-1.168 to -0.07120	Yes	*	0.0102
nth-1 vs. ung-1	-0.1487	-0.7351 to 0.4377	No	ns	>0.9999
nth-1 vs. exo-3	-1.036	-1.692 to -0.3805	Yes	****	<0.0001
nth-1 vs. slx-1	-0.4101	-0.8963 to 0.07609	No	ns	0.227
nth-1 vs. fcd-2	-0.1802	-0.7666 to 0.4062	No	ns	0.9998
nth-1 vs. exo-1	-0.8701	-1.419 to -0.3216	Yes	****	<0.0001
nth-1 vs. cku-80	-0.6018	-1.188 to -0.01543	Yes	*	0.037
nth-1 vs. gen-1	0.1359	-0.4505 to 0.7223	No	ns	>0.9999
nth-1 vs. wrn-1	-0.4102	-0.9180 to 0.09761	No	ns	0.2985
nth-1 vs. dvc-1	-0.8602	-1.447 to -0.2738	Yes	****	<0.0001
ung-1 vs. exo-3	-0.8874	-1.543 to -0.2318	Yes	***	0.0004
ung-1 vs. slx-1	-0.2614	-0.7476 to 0.2248	No	ns	0.9186
ung-1 vs. fcd-2	-0.0315	-0.6179 to 0.5549	No	ns	>0.9999
ung-1 vs. exo-1	-0.7214	-1.270 to -0.1729	Yes	***	0.0007
ung-1 vs. cku-80	-0.4531	-1.039 to 0.1333	No	ns	0.3797
ung-1 vs. gen-1	0.2846	-0.3018 to 0.8710	No	ns	0.9669
ung-1 vs. wrn-1	-0.2615	-0.7693 to 0.2463	No	ns	0.9434
ung-1 vs. dvc-1	-0.7115	-1.298 to -0.1251	Yes	**	0.0032
exo-3 vs. slx-1	0.626	0.05825 to 1.194	Yes	*	0.0145
exo-3 vs. fcd-2	0.8559	0.2003 to 1.511	Yes	***	0.0008
exo-3 vs. exo-1	0.166	-0.4559 to 0.7879	No	ns	>0.9999
exo-3 vs. cku-80	0.4343	-0.2213 to 1.090	No	ns	0.6707
exo-3 vs. gen-1	1.172	0.5164 to 1.828	Yes	****	<0.0001
exo-3 vs. wrn-1	0.6259	0.03953 to 1.212	Yes	*	0.0226
exo-3 vs. dvc-1	0.1759	-0.4797 to 0.8315	No	ns	>0.9999
slx-1 vs. fcd-2	0.2299	-0.2563 to 0.7161	No	ns	0.9743
slx-1 vs. exo-1	-0.46	-0.8998 to -0.02022	Yes	*	0.0294
slx-1 vs. cku-80	-0.1917	-0.6779 to 0.2945	No	ns	0.9963
slx-1 vs. gen-1	0.546	0.05981 to 1.032	Yes	*	0.0111
slx-1 vs. wrn-1	-0.0001	-0.3879 to 0.3877	No	ns	>0.9999
slx-1 vs. dvc-1	-0.4501	-0.9363 to 0.03609	No	ns	0.1089
fcd-2 vs. exo-1	-0.6899	-1.238 to -0.1414	Yes	**	0.0016
fcd-2 vs. cku-80	-0.4216	-1.008 to 0.1648	No	ns	0.5194
fcd-2 vs. gen-1	0.3161	-0.2703 to 0.9025	No	ns	0.9169
fcd-2 vs. wrn-1	-0.23	-0.7378 to 0.2778	No	ns	0.9833
fcd-2 vs. dvc-1	-0.68	-1.266 to -0.09363	Yes	**	0.0068
exo-1 vs. cku-80	0.2683	-0.2802 to 0.8168	No	ns	0.9644
exo-1 vs. gen-1	1.006	0.4575 to 1.554	Yes	****	<0.0001
exo-1 vs. wrn-1	0.4599	-0.003665 to 0.9235	No	ns	0.0546
exo-1 vs. dvc-1	0.0099	-0.5386 to 0.5584	No	ns	>0.9999
cku-80 vs. gen-1	0.7377	0.1513 to 1.324	Yes	**	0.0016
cku-80 vs. wrn-1	0.1916	-0.3162 to 0.6994	No	ns	0.9978
cku-80 vs. dvc-1	-0.2584	-0.8448 to 0.3280	No	ns	0.9874
gen-1 vs. wrn-1	-0.5461	-1.054 to -0.03829	Yes	*	0.0205
gen-1 vs. dvc-1	-0.9961	-1.582 to -0.4097	Yes	****	<0.0001
wrn-1 vs. dvc-1	-0.45	-0.9578 to 0.05781	No	ns	0.1578
adh-5(RNAi)
Wildtype vs. csb-1	0.0736	-0.5128 to 0.6600	No	ns	>0.9999
Wildtype vs. xpc-1	0.0639	-0.5225 to 0.6503	No	ns	>0.9999
Wildtype vs. csb-1;xpc-1	0.0938	-0.4926 to 0.6802	No	ns	>0.9999
Wildtype vs. xpa-1	-0.05	-0.6364 to 0.5364	No	ns	>0.9999
Wildtype vs. xpg-1	0.1108	-0.4756 to 0.6972	No	ns	>0.9999
Wildtype vs. xpf-1	0.221	-0.3654 to 0.8074	No	ns	0.9979
Wildtype vs. ercc-1	-0.035	-0.6214 to 0.5514	No	ns	>0.9999
Wildtype vs. nth-1	0.0397	-0.5467 to 0.6261	No	ns	>0.9999
Wildtype vs. ung-1	-0.002	-0.5884 to 0.5844	No	ns	>0.9999
Wildtype vs. exo-3	-0.057	-0.6434 to 0.5294	No	ns	>0.9999
Wildtype vs. slx-1	0.0635	-0.4227 to 0.5497	No	ns	>0.9999
Wildtype vs. fcd-2	0.2042	-0.3822 to 0.7906	No	ns	0.9992
Wildtype vs. exo-1	-0.017	-0.5655 to 0.5315	No	ns	>0.9999
Wildtype vs. cku-80	-0.037	-0.6234 to 0.5494	No	ns	>0.9999
Wildtype vs. gen-1	-0.221	-0.8074 to 0.3654	No	ns	0.9979
Wildtype vs. wrn-1	-0.009	-0.5168 to 0.4988	No	ns	>0.9999
Wildtype vs. dvc-1	0.0111	-0.5753 to 0.5975	No	ns	>0.9999
csb-1 vs. xpc-1	-0.0097	-0.5961 to 0.5767	No	ns	>0.9999
csb-1 vs. csb-1;xpc-1	0.0202	-0.5662 to 0.6066	No	ns	>0.9999
csb-1 vs. xpa-1	-0.1236	-0.7100 to 0.4628	No	ns	>0.9999
csb-1 vs. xpg-1	0.0372	-0.5492 to 0.6236	No	ns	>0.9999
csb-1 vs. xpf-1	0.1474	-0.4390 to 0.7338	No	ns	>0.9999
csb-1 vs. ercc-1	-0.1086	-0.6950 to 0.4778	No	ns	>0.9999
csb-1 vs. nth-1	-0.0339	-0.6203 to 0.5525	No	ns	>0.9999
csb-1 vs. ung-1	-0.0756	-0.6620 to 0.5108	No	ns	>0.9999
csb-1 vs. exo-3	-0.1306	-0.7170 to 0.4558	No	ns	>0.9999
csb-1 vs. slx-1	-0.0101	-0.4963 to 0.4761	No	ns	>0.9999
csb-1 vs. fcd-2	0.1306	-0.4558 to 0.7170	No	ns	>0.9999
csb-1 vs. exo-1	-0.0906	-0.6391 to 0.4579	No	ns	>0.9999
csb-1 vs. cku-80	-0.1106	-0.6970 to 0.4758	No	ns	>0.9999
csb-1 vs. gen-1	-0.2946	-0.8810 to 0.2918	No	ns	0.9545
csb-1 vs. wrn-1	-0.0826	-0.5904 to 0.4252	No	ns	>0.9999
csb-1 vs. dvc-1	-0.0625	-0.6489 to 0.5239	No	ns	>0.9999
xpc-1 vs. csb-1;xpc-1	0.0299	-0.5565 to 0.6163	No	ns	>0.9999
xpc-1 vs. xpa-1	-0.1139	-0.7003 to 0.4725	No	ns	>0.9999
xpc-1 vs. xpg-1	0.0469	-0.5395 to 0.6333	No	ns	>0.9999
xpc-1 vs. xpf-1	0.1571	-0.4293 to 0.7435	No	ns	>0.9999
xpc-1 vs. ercc-1	-0.0989	-0.6853 to 0.4875	No	ns	>0.9999
xpc-1 vs. nth-1	-0.0242	-0.6106 to 0.5622	No	ns	>0.9999
xpc-1 vs. ung-1	-0.0659	-0.6523 to 0.5205	No	ns	>0.9999
xpc-1 vs. exo-3	-0.1209	-0.7073 to 0.4655	No	ns	>0.9999
xpc-1 vs. slx-1	-0.0004	-0.4866 to 0.4858	No	ns	>0.9999
xpc-1 vs. fcd-2	0.1403	-0.4461 to 0.7267	No	ns	>0.9999
xpc-1 vs. exo-1	-0.0809	-0.6294 to 0.4676	No	ns	>0.9999
xpc-1 vs. cku-80	-0.1009	-0.6873 to 0.4855	No	ns	>0.9999
xpc-1 vs. gen-1	-0.2849	-0.8713 to 0.3015	No	ns	0.9666
xpc-1 vs. wrn-1	-0.0729	-0.5807 to 0.4349	No	ns	>0.9999
xpc-1 vs. dvc-1	-0.0528	-0.6392 to 0.5336	No	ns	>0.9999
csb-1;xpc-1 vs. xpa-1	-0.1438	-0.7302 to 0.4426	No	ns	>0.9999
csb-1;xpc-1 vs. xpg-1	0.017	-0.5694 to 0.6034	No	ns	>0.9999
csb-1;xpc-1 vs. xpf-1	0.1272	-0.4592 to 0.7136	No	ns	>0.9999
csb-1;xpc-1 vs. ercc-1	-0.1288	-0.7152 to 0.4576	No	ns	>0.9999
csb-1;xpc-1 vs. nth-1	-0.0541	-0.6405 to 0.5323	No	ns	>0.9999
csb-1;xpc-1 vs. ung-1	-0.0958	-0.6822 to 0.4906	No	ns	>0.9999
csb-1;xpc-1 vs. exo-3	-0.1508	-0.7372 to 0.4356	No	ns	>0.9999
csb-1;xpc-1 vs. slx-1	-0.0303	-0.5165 to 0.4559	No	ns	>0.9999
csb-1;xpc-1 vs. fcd-2	0.1104	-0.4760 to 0.6968	No	ns	>0.9999
csb-1;xpc-1 vs. exo-1	-0.1108	-0.6593 to 0.4377	No	ns	>0.9999
csb-1;xpc-1 vs. cku-80	-0.1308	-0.7172 to 0.4556	No	ns	>0.9999
csb-1;xpc-1 vs. gen-1	-0.3148	-0.9012 to 0.2716	No	ns	0.9196
csb-1;xpc-1 vs. wrn-1	-0.1028	-0.6106 to 0.4050	No	ns	>0.9999
csb-1;xpc-1 vs. dvc-1	-0.0827	-0.6691 to 0.5037	No	ns	>0.9999
xpa-1 vs. xpg-1	0.1608	-0.4256 to 0.7472	No	ns	>0.9999
xpa-1 vs. xpf-1	0.271	-0.3154 to 0.8574	No	ns	0.9795
xpa-1 vs. ercc-1	0.015	-0.5714 to 0.6014	No	ns	>0.9999
xpa-1 vs. nth-1	0.0897	-0.4967 to 0.6761	No	ns	>0.9999
xpa-1 vs. ung-1	0.048	-0.5384 to 0.6344	No	ns	>0.9999
xpa-1 vs. exo-3	-0.007	-0.5934 to 0.5794	No	ns	>0.9999
xpa-1 vs. slx-1	0.1135	-0.3727 to 0.5997	No	ns	>0.9999
xpa-1 vs. fcd-2	0.2542	-0.3322 to 0.8406	No	ns	0.9894
xpa-1 vs. exo-1	0.033	-0.5155 to 0.5815	No	ns	>0.9999
xpa-1 vs. cku-80	0.013	-0.5734 to 0.5994	No	ns	>0.9999
xpa-1 vs. gen-1	-0.171	-0.7574 to 0.4154	No	ns	>0.9999
xpa-1 vs. wrn-1	0.041	-0.4668 to 0.5488	No	ns	>0.9999
xpa-1 vs. dvc-1	0.0611	-0.5253 to 0.6475	No	ns	>0.9999
xpg-1 vs. xpf-1	0.1102	-0.4762 to 0.6966	No	ns	>0.9999
xpg-1 vs. ercc-1	-0.1458	-0.7322 to 0.4406	No	ns	>0.9999
xpg-1 vs. nth-1	-0.0711	-0.6575 to 0.5153	No	ns	>0.9999
xpg-1 vs. ung-1	-0.1128	-0.6992 to 0.4736	No	ns	>0.9999
xpg-1 vs. exo-3	-0.1678	-0.7542 to 0.4186	No	ns	>0.9999
xpg-1 vs. slx-1	-0.0473	-0.5335 to 0.4389	No	ns	>0.9999
xpg-1 vs. fcd-2	0.0934	-0.4930 to 0.6798	No	ns	>0.9999
xpg-1 vs. exo-1	-0.1278	-0.6763 to 0.4207	No	ns	>0.9999
xpg-1 vs. cku-80	-0.1478	-0.7342 to 0.4386	No	ns	>0.9999
xpg-1 vs. gen-1	-0.3318	-0.9182 to 0.2546	No	ns	0.8788
xpg-1 vs. wrn-1	-0.1198	-0.6276 to 0.3880	No	ns	>0.9999
xpg-1 vs. dvc-1	-0.0997	-0.6861 to 0.4867	No	ns	>0.9999
xpf-1 vs. ercc-1	-0.256	-0.8424 to 0.3304	No	ns	0.9886
xpf-1 vs. nth-1	-0.1813	-0.7677 to 0.4051	No	ns	0.9998
xpf-1 vs. ung-1	-0.223	-0.8094 to 0.3634	No	ns	0.9976
xpf-1 vs. exo-3	-0.278	-0.8644 to 0.3084	No	ns	0.9736
xpf-1 vs. slx-1	-0.1575	-0.6437 to 0.3287	No	ns	0.9997
xpf-1 vs. fcd-2	-0.0168	-0.6032 to 0.5696	No	ns	>0.9999
xpf-1 vs. exo-1	-0.238	-0.7865 to 0.3105	No	ns	0.9893
xpf-1 vs. cku-80	-0.258	-0.8444 to 0.3284	No	ns	0.9876
xpf-1 vs. gen-1	-0.442	-1.028 to 0.1444	No	ns	0.4273
xpf-1 vs. wrn-1	-0.23	-0.7378 to 0.2778	No	ns	0.9833
xpf-1 vs. dvc-1	-0.2099	-0.7963 to 0.3765	No	ns	0.9989
ercc-1 vs. nth-1	0.0747	-0.5117 to 0.6611	No	ns	>0.9999
ercc-1 vs. ung-1	0.033	-0.5534 to 0.6194	No	ns	>0.9999
ercc-1 vs. exo-3	-0.022	-0.6084 to 0.5644	No	ns	>0.9999
ercc-1 vs. slx-1	0.0985	-0.3877 to 0.5847	No	ns	>0.9999
ercc-1 vs. fcd-2	0.2392	-0.3472 to 0.8256	No	ns	0.9946
ercc-1 vs. exo-1	0.018	-0.5305 to 0.5665	No	ns	>0.9999
ercc-1 vs. cku-80	-0.002	-0.5884 to 0.5844	No	ns	>0.9999
ercc-1 vs. gen-1	-0.186	-0.7724 to 0.4004	No	ns	0.9998
ercc-1 vs. wrn-1	0.026	-0.4818 to 0.5338	No	ns	>0.9999
ercc-1 vs. dvc-1	0.0461	-0.5403 to 0.6325	No	ns	>0.9999
nth-1 vs. ung-1	-0.0417	-0.6281 to 0.5447	No	ns	>0.9999
nth-1 vs. exo-3	-0.0967	-0.6831 to 0.4897	No	ns	>0.9999
nth-1 vs. slx-1	0.0238	-0.4624 to 0.5100	No	ns	>0.9999
nth-1 vs. fcd-2	0.1645	-0.4219 to 0.7509	No	ns	>0.9999
nth-1 vs. exo-1	-0.0567	-0.6052 to 0.4918	No	ns	>0.9999
nth-1 vs. cku-80	-0.0767	-0.6631 to 0.5097	No	ns	>0.9999
nth-1 vs. gen-1	-0.2607	-0.8471 to 0.3257	No	ns	0.9862
nth-1 vs. wrn-1	-0.0487	-0.5565 to 0.4591	No	ns	>0.9999
nth-1 vs. dvc-1	-0.0286	-0.6150 to 0.5578	No	ns	>0.9999
ung-1 vs. exo-3	-0.055	-0.6414 to 0.5314	No	ns	>0.9999
ung-1 vs. slx-1	0.0655	-0.4207 to 0.5517	No	ns	>0.9999
ung-1 vs. fcd-2	0.2062	-0.3802 to 0.7926	No	ns	0.9991
ung-1 vs. exo-1	-0.015	-0.5635 to 0.5335	No	ns	>0.9999
ung-1 vs. cku-80	-0.035	-0.6214 to 0.5514	No	ns	>0.9999
ung-1 vs. gen-1	-0.219	-0.8054 to 0.3674	No	ns	0.9981
ung-1 vs. wrn-1	-0.007	-0.5148 to 0.5008	No	ns	>0.9999
ung-1 vs. dvc-1	0.0131	-0.5733 to 0.5995	No	ns	>0.9999
exo-3 vs. slx-1	0.1205	-0.3657 to 0.6067	No	ns	>0.9999
exo-3 vs. fcd-2	0.2612	-0.3252 to 0.8476	No	ns	0.9859
exo-3 vs. exo-1	0.04	-0.5085 to 0.5885	No	ns	>0.9999
exo-3 vs. cku-80	0.02	-0.5664 to 0.6064	No	ns	>0.9999
exo-3 vs. gen-1	-0.164	-0.7504 to 0.4224	No	ns	>0.9999
exo-3 vs. wrn-1	0.048	-0.4598 to 0.5558	No	ns	>0.9999
exo-3 vs. dvc-1	0.0681	-0.5183 to 0.6545	No	ns	>0.9999
slx-1 vs. fcd-2	0.1407	-0.3455 to 0.6269	No	ns	>0.9999
slx-1 vs. exo-1	-0.0805	-0.5203 to 0.3593	No	ns	>0.9999
slx-1 vs. cku-80	-0.1005	-0.5867 to 0.3857	No	ns	>0.9999
slx-1 vs. gen-1	-0.2845	-0.7707 to 0.2017	No	ns	0.8455
slx-1 vs. wrn-1	-0.0725	-0.4603 to 0.3153	No	ns	>0.9999
slx-1 vs. dvc-1	-0.0524	-0.5386 to 0.4338	No	ns	>0.9999
fcd-2 vs. exo-1	-0.2212	-0.7697 to 0.3273	No	ns	0.9953
fcd-2 vs. cku-80	-0.2412	-0.8276 to 0.3452	No	ns	0.9941
fcd-2 vs. gen-1	-0.4252	-1.012 to 0.1612	No	ns	0.5028
fcd-2 vs. wrn-1	-0.2132	-0.7210 to 0.2946	No	ns	0.9925
fcd-2 vs. dvc-1	-0.1931	-0.7795 to 0.3933	No	ns	0.9996
exo-1 vs. cku-80	-0.02	-0.5685 to 0.5285	No	ns	>0.9999
exo-1 vs. gen-1	-0.204	-0.7525 to 0.3445	No	ns	0.9982
exo-1 vs. wrn-1	0.008	-0.4556 to 0.4716	No	ns	>0.9999
exo-1 vs. dvc-1	0.0281	-0.5204 to 0.5766	No	ns	>0.9999
cku-80 vs. gen-1	-0.184	-0.7704 to 0.4024	No	ns	0.9998
cku-80 vs. wrn-1	0.028	-0.4798 to 0.5358	No	ns	>0.9999
cku-80 vs. dvc-1	0.0481	-0.5383 to 0.6345	No	ns	>0.9999
gen-1 vs. wrn-1	0.212	-0.2958 to 0.7198	No	ns	0.993
gen-1 vs. dvc-1	0.2321	-0.3543 to 0.8185	No	ns	0.9962
wrn-1 vs. dvc-1	0.0201	-0.4877 to 0.5279	No	ns	>0.9999
5 mM FA adh-5(RNAi)
Wildtype vs. csb-1	0.2368	-0.3496 to 0.8232	No	ns	0.9952
Wildtype vs. xpc-1	0.0753	-0.5111 to 0.6617	No	ns	>0.9999
Wildtype vs. csb-1;xpc-1	0.3527	-0.2337 to 0.9391	No	ns	0.8138
Wildtype vs. xpa-1	0.3314	-0.2550 to 0.9178	No	ns	0.8798
Wildtype vs. xpg-1	0.277	-0.3094 to 0.8634	No	ns	0.9745
Wildtype vs. xpf-1	0.1356	-0.4508 to 0.7220	No	ns	>0.9999
Wildtype vs. ercc-1	0.2776	-0.3088 to 0.8640	No	ns	0.974
Wildtype vs. nth-1	0.1495	-0.4369 to 0.7359	No	ns	>0.9999
Wildtype vs. ung-1	0.0272	-0.5592 to 0.6136	No	ns	>0.9999
Wildtype vs. exo-3	-0.077	-0.6634 to 0.5094	No	ns	>0.9999
Wildtype vs. slx-1	0.4047	-0.08149 to 0.8909	No	ns	0.2479
Wildtype vs. fcd-2	-0.048	-0.6344 to 0.5384	No	ns	>0.9999
Wildtype vs. exo-1	-0.054	-0.6025 to 0.4945	No	ns	>0.9999
Wildtype vs. cku-80	-0.278	-0.8644 to 0.3084	No	ns	0.9736
Wildtype vs. gen-1	1	0.4136 to 1.586	Yes	****	<0.0001
Wildtype vs. wrn-1	-0.227	-0.7348 to 0.2808	No	ns	0.9854
Wildtype vs. dvc-1	0.161	-0.4254 to 0.7474	No	ns	>0.9999
csb-1 vs. xpc-1	-0.1615	-0.7479 to 0.4249	No	ns	>0.9999
csb-1 vs. csb-1;xpc-1	0.1159	-0.4705 to 0.7023	No	ns	>0.9999
csb-1 vs. xpa-1	0.0946	-0.4918 to 0.6810	No	ns	>0.9999
csb-1 vs. xpg-1	0.0402	-0.5462 to 0.6266	No	ns	>0.9999
csb-1 vs. xpf-1	-0.1012	-0.6876 to 0.4852	No	ns	>0.9999
csb-1 vs. ercc-1	0.0408	-0.5456 to 0.6272	No	ns	>0.9999
csb-1 vs. nth-1	-0.0873	-0.6737 to 0.4991	No	ns	>0.9999
csb-1 vs. ung-1	-0.2096	-0.7960 to 0.3768	No	ns	0.9989
csb-1 vs. exo-3	-0.3138	-0.9002 to 0.2726	No	ns	0.9217
csb-1 vs. slx-1	0.1679	-0.3183 to 0.6541	No	ns	0.9993
csb-1 vs. fcd-2	-0.2848	-0.8712 to 0.3016	No	ns	0.9667
csb-1 vs. exo-1	-0.2908	-0.8393 to 0.2577	No	ns	0.9275
csb-1 vs. cku-80	-0.5148	-1.101 to 0.07157	No	ns	0.1697
csb-1 vs. gen-1	0.7632	0.1768 to 1.350	Yes	***	0.0008
csb-1 vs. wrn-1	-0.4638	-0.9716 to 0.04401	No	ns	0.1227
csb-1 vs. dvc-1	-0.0758	-0.6622 to 0.5106	No	ns	>0.9999
xpc-1 vs. csb-1;xpc-1	0.2774	-0.3090 to 0.8638	No	ns	0.9742
xpc-1 vs. xpa-1	0.2561	-0.3303 to 0.8425	No	ns	0.9886
xpc-1 vs. xpg-1	0.2017	-0.3847 to 0.7881	No	ns	0.9993
xpc-1 vs. xpf-1	0.0603	-0.5261 to 0.6467	No	ns	>0.9999
xpc-1 vs. ercc-1	0.2023	-0.3841 to 0.7887	No	ns	0.9993
xpc-1 vs. nth-1	0.0742	-0.5122 to 0.6606	No	ns	>0.9999
xpc-1 vs. ung-1	-0.0481	-0.6345 to 0.5383	No	ns	>0.9999
xpc-1 vs. exo-3	-0.1523	-0.7387 to 0.4341	No	ns	>0.9999
xpc-1 vs. slx-1	0.3294	-0.1568 to 0.8156	No	ns	0.6312
xpc-1 vs. fcd-2	-0.1233	-0.7097 to 0.4631	No	ns	>0.9999
xpc-1 vs. exo-1	-0.1293	-0.6778 to 0.4192	No	ns	>0.9999
xpc-1 vs. cku-80	-0.3533	-0.9397 to 0.2331	No	ns	0.8117
xpc-1 vs. gen-1	0.9247	0.3383 to 1.511	Yes	****	<0.0001
xpc-1 vs. wrn-1	-0.3023	-0.8101 to 0.2055	No	ns	0.8262
xpc-1 vs. dvc-1	0.0857	-0.5007 to 0.6721	No	ns	>0.9999
csb-1;xpc-1 vs. xpa-1	-0.0213	-0.6077 to 0.5651	No	ns	>0.9999
csb-1;xpc-1 vs. xpg-1	-0.0757	-0.6621 to 0.5107	No	ns	>0.9999
csb-1;xpc-1 vs. xpf-1	-0.2171	-0.8035 to 0.3693	No	ns	0.9983
csb-1;xpc-1 vs. ercc-1	-0.0751	-0.6615 to 0.5113	No	ns	>0.9999
csb-1;xpc-1 vs. nth-1	-0.2032	-0.7896 to 0.3832	No	ns	0.9992
csb-1;xpc-1 vs. ung-1	-0.3255	-0.9119 to 0.2609	No	ns	0.8952
csb-1;xpc-1 vs. exo-3	-0.4297	-1.016 to 0.1567	No	ns	0.4823
csb-1;xpc-1 vs. slx-1	0.052	-0.4342 to 0.5382	No	ns	>0.9999
csb-1;xpc-1 vs. fcd-2	-0.4007	-0.9871 to 0.1857	No	ns	0.6156
csb-1;xpc-1 vs. exo-1	-0.4067	-0.9552 to 0.1418	No	ns	0.4594
csb-1;xpc-1 vs. cku-80	-0.6307	-1.217 to -0.04433	Yes	*	0.0204
csb-1;xpc-1 vs. gen-1	0.6473	0.06093 to 1.234	Yes	*	0.0143
csb-1;xpc-1 vs. wrn-1	-0.5797	-1.088 to -0.07189	Yes	**	0.0087
csb-1;xpc-1 vs. dvc-1	-0.1917	-0.7781 to 0.3947	No	ns	0.9996
xpa-1 vs. xpg-1	-0.0544	-0.6408 to 0.5320	No	ns	>0.9999
xpa-1 vs. xpf-1	-0.1958	-0.7822 to 0.3906	No	ns	0.9995
xpa-1 vs. ercc-1	-0.0538	-0.6402 to 0.5326	No	ns	>0.9999
xpa-1 vs. nth-1	-0.1819	-0.7683 to 0.4045	No	ns	0.9998
xpa-1 vs. ung-1	-0.3042	-0.8906 to 0.2822	No	ns	0.9397
xpa-1 vs. exo-3	-0.4084	-0.9948 to 0.1780	No	ns	0.5803
xpa-1 vs. slx-1	0.0733	-0.4129 to 0.5595	No	ns	>0.9999
xpa-1 vs. fcd-2	-0.3794	-0.9658 to 0.2070	No	ns	0.7099
xpa-1 vs. exo-1	-0.3854	-0.9339 to 0.1631	No	ns	0.5636
xpa-1 vs. cku-80	-0.6094	-1.196 to -0.02303	Yes	*	0.0318
xpa-1 vs. gen-1	0.6686	0.08223 to 1.255	Yes	**	0.0088
xpa-1 vs. wrn-1	-0.5584	-1.066 to -0.05059	Yes	*	0.0151
xpa-1 vs. dvc-1	-0.1704	-0.7568 to 0.4160	No	ns	>0.9999
xpg-1 vs. xpf-1	-0.1414	-0.7278 to 0.4450	No	ns	>0.9999
xpg-1 vs. ercc-1	0.0006	-0.5858 to 0.5870	No	ns	>0.9999
xpg-1 vs. nth-1	-0.1275	-0.7139 to 0.4589	No	ns	>0.9999
xpg-1 vs. ung-1	-0.2498	-0.8362 to 0.3366	No	ns	0.9913
xpg-1 vs. exo-3	-0.354	-0.9404 to 0.2324	No	ns	0.8092
xpg-1 vs. slx-1	0.1277	-0.3585 to 0.6139	No	ns	>0.9999
xpg-1 vs. fcd-2	-0.325	-0.9114 to 0.2614	No	ns	0.8964
xpg-1 vs. exo-1	-0.331	-0.8795 to 0.2175	No	ns	0.8097
xpg-1 vs. cku-80	-0.555	-1.141 to 0.03137	No	ns	0.0885
xpg-1 vs. gen-1	0.723	0.1366 to 1.309	Yes	**	0.0024
xpg-1 vs. wrn-1	-0.504	-1.012 to 0.003810	No	ns	0.0543
xpg-1 vs. dvc-1	-0.116	-0.7024 to 0.4704	No	ns	>0.9999
xpf-1 vs. ercc-1	0.142	-0.4444 to 0.7284	No	ns	>0.9999
xpf-1 vs. nth-1	0.0139	-0.5725 to 0.6003	No	ns	>0.9999
xpf-1 vs. ung-1	-0.1084	-0.6948 to 0.4780	No	ns	>0.9999
xpf-1 vs. exo-3	-0.2126	-0.7990 to 0.3738	No	ns	0.9987
xpf-1 vs. slx-1	0.2691	-0.2171 to 0.7553	No	ns	0.8975
xpf-1 vs. fcd-2	-0.1836	-0.7700 to 0.4028	No	ns	0.9998
xpf-1 vs. exo-1	-0.1896	-0.7381 to 0.3589	No	ns	0.9993
xpf-1 vs. cku-80	-0.4136	-1.000 to 0.1728	No	ns	0.5563
xpf-1 vs. gen-1	0.8644	0.2780 to 1.451	Yes	****	<0.0001
xpf-1 vs. wrn-1	-0.3626	-0.8704 to 0.1452	No	ns	0.5327
xpf-1 vs. dvc-1	0.0254	-0.5610 to 0.6118	No	ns	>0.9999
ercc-1 vs. nth-1	-0.1281	-0.7145 to 0.4583	No	ns	>0.9999
ercc-1 vs. ung-1	-0.2504	-0.8368 to 0.3360	No	ns	0.991
ercc-1 vs. exo-3	-0.3546	-0.9410 to 0.2318	No	ns	0.8071
ercc-1 vs. slx-1	0.1271	-0.3591 to 0.6133	No	ns	>0.9999
ercc-1 vs. fcd-2	-0.3256	-0.9120 to 0.2608	No	ns	0.8949
ercc-1 vs. exo-1	-0.3316	-0.8801 to 0.2169	No	ns	0.8074
ercc-1 vs. cku-80	-0.5556	-1.142 to 0.03077	No	ns	0.0876
ercc-1 vs. gen-1	0.7224	0.1360 to 1.309	Yes	**	0.0024
ercc-1 vs. wrn-1	-0.5046	-1.012 to 0.003210	No	ns	0.0536
ercc-1 vs. dvc-1	-0.1166	-0.7030 to 0.4698	No	ns	>0.9999
nth-1 vs. ung-1	-0.1223	-0.7087 to 0.4641	No	ns	>0.9999
nth-1 vs. exo-3	-0.2265	-0.8129 to 0.3599	No	ns	0.9971
nth-1 vs. slx-1	0.2552	-0.2310 to 0.7414	No	ns	0.9333
nth-1 vs. fcd-2	-0.1975	-0.7839 to 0.3889	No	ns	0.9995
nth-1 vs. exo-1	-0.2035	-0.7520 to 0.3450	No	ns	0.9982
nth-1 vs. cku-80	-0.4275	-1.014 to 0.1589	No	ns	0.4923
nth-1 vs. gen-1	0.8505	0.2641 to 1.437	Yes	****	<0.0001
nth-1 vs. wrn-1	-0.3765	-0.8843 to 0.1313	No	ns	0.4595
nth-1 vs. dvc-1	0.0115	-0.5749 to 0.5979	No	ns	>0.9999
ung-1 vs. exo-3	-0.1042	-0.6906 to 0.4822	No	ns	>0.9999
ung-1 vs. slx-1	0.3775	-0.1087 to 0.8637	No	ns	0.3706
ung-1 vs. fcd-2	-0.0752	-0.6616 to 0.5112	No	ns	>0.9999
ung-1 vs. exo-1	-0.0812	-0.6297 to 0.4673	No	ns	>0.9999
ung-1 vs. cku-80	-0.3052	-0.8916 to 0.2812	No	ns	0.938
ung-1 vs. gen-1	0.9728	0.3864 to 1.559	Yes	****	<0.0001
ung-1 vs. wrn-1	-0.2542	-0.7620 to 0.2536	No	ns	0.956
ung-1 vs. dvc-1	0.1338	-0.4526 to 0.7202	No	ns	>0.9999
exo-3 vs. slx-1	0.4817	-0.004491 to 0.9679	No	ns	0.0554
exo-3 vs. fcd-2	0.029	-0.5574 to 0.6154	No	ns	>0.9999
exo-3 vs. exo-1	0.023	-0.5255 to 0.5715	No	ns	>0.9999
exo-3 vs. cku-80	-0.201	-0.7874 to 0.3854	No	ns	0.9993
exo-3 vs. gen-1	1.077	0.4906 to 1.663	Yes	****	<0.0001
exo-3 vs. wrn-1	-0.15	-0.6578 to 0.3578	No	ns	>0.9999
exo-3 vs. dvc-1	0.238	-0.3484 to 0.8244	No	ns	0.9949
slx-1 vs. fcd-2	-0.4527	-0.9389 to 0.03349	No	ns	0.1033
slx-1 vs. exo-1	-0.4587	-0.8985 to -0.01892	Yes	*	0.0304
slx-1 vs. cku-80	-0.6827	-1.169 to -0.1965	Yes	***	0.0002
slx-1 vs. gen-1	0.5953	0.1091 to 1.081	Yes	**	0.0027
slx-1 vs. wrn-1	-0.6317	-1.020 to -0.2439	Yes	****	<0.0001
slx-1 vs. dvc-1	-0.2437	-0.7299 to 0.2425	No	ns	0.9555
fcd-2 vs. exo-1	-0.006	-0.5545 to 0.5425	No	ns	>0.9999
fcd-2 vs. cku-80	-0.23	-0.8164 to 0.3564	No	ns	0.9966
fcd-2 vs. gen-1	1.048	0.4616 to 1.634	Yes	****	<0.0001
fcd-2 vs. wrn-1	-0.179	-0.6868 to 0.3288	No	ns	0.9991
fcd-2 vs. dvc-1	0.209	-0.3774 to 0.7954	No	ns	0.9989
exo-1 vs. cku-80	-0.224	-0.7725 to 0.3245	No	ns	0.9945
exo-1 vs. gen-1	1.054	0.5055 to 1.602	Yes	****	<0.0001
exo-1 vs. wrn-1	-0.173	-0.6366 to 0.2906	No	ns	0.9981
exo-1 vs. dvc-1	0.215	-0.3335 to 0.7635	No	ns	0.9966
cku-80 vs. gen-1	1.278	0.6916 to 1.864	Yes	****	<0.0001
cku-80 vs. wrn-1	0.051	-0.4568 to 0.5588	No	ns	>0.9999
cku-80 vs. dvc-1	0.439	-0.1474 to 1.025	No	ns	0.4405
gen-1 vs. wrn-1	-1.227	-1.735 to -0.7192	Yes	****	<0.0001
gen-1 vs. dvc-1	-0.839	-1.425 to -0.2526	Yes	****	<0.0001
wrn-1 vs. dvc-1	0.388	-0.1198 to 0.8958	No	ns	0.4012
7 mM FA adh-5(RNAi)
Wildtype vs. csb-1	0.9703	0.3839 to 1.557	Yes	****	<0.0001
Wildtype vs. xpc-1	0.449	-0.1374 to 1.035	No	ns	0.397
Wildtype vs. csb-1;xpc-1	0.9229	0.3365 to 1.509	Yes	****	<0.0001
Wildtype vs. xpa-1	0.1924	-0.3940 to 0.7788	No	ns	0.9996
Wildtype vs. xpg-1	0.8238	0.2374 to 1.410	Yes	***	0.0002
Wildtype vs. xpf-1	0.1648	-0.4216 to 0.7512	No	ns	>0.9999
Wildtype vs. ercc-1	0.7773	0.1909 to 1.364	Yes	***	0.0006
Wildtype vs. nth-1	0.8006	0.2142 to 1.387	Yes	***	0.0003
Wildtype vs. ung-1	0.5264	-0.05997 to 1.113	No	ns	0.1421
Wildtype vs. exo-3	-0.093	-0.6794 to 0.4934	No	ns	>0.9999
Wildtype vs. slx-1	0.4375	-0.04869 to 0.9237	No	ns	0.1393
Wildtype vs. fcd-2	0.6244	0.03803 to 1.211	Yes	*	0.0234
Wildtype vs. exo-1	-0.746	-1.294 to -0.1975	Yes	***	0.0003
Wildtype vs. cku-80	-0.173	-0.7594 to 0.4134	No	ns	>0.9999
Wildtype vs. gen-1	1	0.4136 to 1.586	Yes	****	<0.0001
Wildtype vs. wrn-1	0.2203	-0.2875 to 0.7281	No	ns	0.9894
Wildtype vs. dvc-1	-0.119	-0.7054 to 0.4674	No	ns	>0.9999
csb-1 vs. xpc-1	-0.5213	-1.108 to 0.06512	No	ns	0.1539
csb-1 vs. csb-1;xpc-1	-0.04736	-0.6337 to 0.5390	No	ns	>0.9999
csb-1 vs. xpa-1	-0.7779	-1.364 to -0.1915	Yes	***	0.0006
csb-1 vs. xpg-1	-0.1465	-0.7328 to 0.4399	No	ns	>0.9999
csb-1 vs. xpf-1	-0.8055	-1.392 to -0.2191	Yes	***	0.0003
csb-1 vs. ercc-1	-0.193	-0.7793 to 0.3934	No	ns	0.9996
csb-1 vs. nth-1	-0.1697	-0.7560 to 0.4167	No	ns	>0.9999
csb-1 vs. ung-1	-0.4439	-1.030 to 0.1425	No	ns	0.4192
csb-1 vs. exo-3	-1.063	-1.650 to -0.4769	Yes	****	<0.0001
csb-1 vs. slx-1	-0.5328	-1.019 to -0.04656	Yes	*	0.0158
csb-1 vs. fcd-2	-0.3459	-0.9322 to 0.2405	No	ns	0.8368
csb-1 vs. exo-1	-1.716	-2.265 to -1.168	Yes	****	<0.0001
csb-1 vs. cku-80	-1.143	-1.730 to -0.5569	Yes	****	<0.0001
csb-1 vs. gen-1	0.02975	-0.5566 to 0.6161	No	ns	>0.9999
csb-1 vs. wrn-1	-0.75	-1.258 to -0.2421	Yes	****	<0.0001
csb-1 vs. dvc-1	-1.089	-1.676 to -0.5029	Yes	****	<0.0001
xpc-1 vs. csb-1;xpc-1	0.4739	-0.1125 to 1.060	No	ns	0.2976
xpc-1 vs. xpa-1	-0.2566	-0.8430 to 0.3298	No	ns	0.9883
xpc-1 vs. xpg-1	0.3748	-0.2116 to 0.9612	No	ns	0.7292
xpc-1 vs. xpf-1	-0.2842	-0.8706 to 0.3022	No	ns	0.9674
xpc-1 vs. ercc-1	0.3283	-0.2581 to 0.9147	No	ns	0.8881
xpc-1 vs. nth-1	0.3516	-0.2348 to 0.9380	No	ns	0.8176
xpc-1 vs. ung-1	0.0774	-0.5090 to 0.6638	No	ns	>0.9999
xpc-1 vs. exo-3	-0.542	-1.128 to 0.04437	No	ns	0.1104
xpc-1 vs. slx-1	-0.0115	-0.4977 to 0.4747	No	ns	>0.9999
xpc-1 vs. fcd-2	0.1754	-0.4110 to 0.7618	No	ns	0.9999
xpc-1 vs. exo-1	-1.195	-1.743 to -0.6465	Yes	****	<0.0001
xpc-1 vs. cku-80	-0.622	-1.208 to -0.03563	Yes	*	0.0246
xpc-1 vs. gen-1	0.551	-0.03537 to 1.137	No	ns	0.0948
xpc-1 vs. wrn-1	-0.2287	-0.7365 to 0.2791	No	ns	0.9842
xpc-1 vs. dvc-1	-0.568	-1.154 to 0.01837	No	ns	0.0703
csb-1;xpc-1 vs. xpa-1	-0.7305	-1.317 to -0.1441	Yes	**	0.002
csb-1;xpc-1 vs. xpg-1	-0.09909	-0.6855 to 0.4873	No	ns	>0.9999
csb-1;xpc-1 vs. xpf-1	-0.7581	-1.344 to -0.1717	Yes	***	0.0009
csb-1;xpc-1 vs. ercc-1	-0.1456	-0.7320 to 0.4408	No	ns	>0.9999
csb-1;xpc-1 vs. nth-1	-0.1223	-0.7087 to 0.4641	No	ns	>0.9999
csb-1;xpc-1 vs. ung-1	-0.3965	-0.9829 to 0.1899	No	ns	0.6347
csb-1;xpc-1 vs. exo-3	-1.016	-1.602 to -0.4295	Yes	****	<0.0001
csb-1;xpc-1 vs. slx-1	-0.4854	-0.9716 to 0.0008013	No	ns	0.0509
csb-1;xpc-1 vs. fcd-2	-0.2985	-0.8849 to 0.2879	No	ns	0.9489
csb-1;xpc-1 vs. exo-1	-1.669	-2.217 to -1.120	Yes	****	<0.0001
csb-1;xpc-1 vs. cku-80	-1.096	-1.682 to -0.5095	Yes	****	<0.0001
csb-1;xpc-1 vs. gen-1	0.07711	-0.5093 to 0.6635	No	ns	>0.9999
csb-1;xpc-1 vs. wrn-1	-0.7026	-1.210 to -0.1948	Yes	***	0.0002
csb-1;xpc-1 vs. dvc-1	-1.042	-1.628 to -0.4555	Yes	****	<0.0001
xpa-1 vs. xpg-1	0.6314	0.04503 to 1.218	Yes	*	0.0201
xpa-1 vs. xpf-1	-0.0276	-0.6140 to 0.5588	No	ns	>0.9999
xpa-1 vs. ercc-1	0.5849	-0.001469 to 1.171	No	ns	0.0514
xpa-1 vs. nth-1	0.6082	0.02183 to 1.195	Yes	*	0.0326
xpa-1 vs. ung-1	0.334	-0.2524 to 0.9204	No	ns	0.8727
xpa-1 vs. exo-3	-0.2854	-0.8718 to 0.3010	No	ns	0.9661
xpa-1 vs. slx-1	0.2451	-0.2411 to 0.7313	No	ns	0.9531
xpa-1 vs. fcd-2	0.432	-0.1544 to 1.018	No	ns	0.4719
xpa-1 vs. exo-1	-0.9384	-1.487 to -0.3899	Yes	****	<0.0001
xpa-1 vs. cku-80	-0.3654	-0.9518 to 0.2210	No	ns	0.7669
xpa-1 vs. gen-1	0.8076	0.2212 to 1.394	Yes	***	0.0002
xpa-1 vs. wrn-1	0.0279	-0.4799 to 0.5357	No	ns	>0.9999
xpa-1 vs. dvc-1	-0.3114	-0.8978 to 0.2750	No	ns	0.9265
xpg-1 vs. xpf-1	-0.659	-1.245 to -0.07263	Yes	*	0.011
xpg-1 vs. ercc-1	-0.0465	-0.6329 to 0.5399	No	ns	>0.9999
xpg-1 vs. nth-1	-0.0232	-0.6096 to 0.5632	No	ns	>0.9999
xpg-1 vs. ung-1	-0.2974	-0.8838 to 0.2890	No	ns	0.9505
xpg-1 vs. exo-3	-0.9168	-1.503 to -0.3304	Yes	****	<0.0001
xpg-1 vs. slx-1	-0.3863	-0.8725 to 0.09989	No	ns	0.3279
xpg-1 vs. fcd-2	-0.1994	-0.7858 to 0.3870	No	ns	0.9994
xpg-1 vs. exo-1	-1.57	-2.118 to -1.021	Yes	****	<0.0001
xpg-1 vs. cku-80	-0.9968	-1.583 to -0.4104	Yes	****	<0.0001
xpg-1 vs. gen-1	0.1762	-0.4102 to 0.7626	No	ns	0.9999
xpg-1 vs. wrn-1	-0.6035	-1.111 to -0.09569	Yes	**	0.0045
xpg-1 vs. dvc-1	-0.9428	-1.529 to -0.3564	Yes	****	<0.0001
xpf-1 vs. ercc-1	0.6125	0.02613 to 1.199	Yes	*	0.0299
xpf-1 vs. nth-1	0.6358	0.04943 to 1.222	Yes	*	0.0183
xpf-1 vs. ung-1	0.3616	-0.2248 to 0.9480	No	ns	0.7815
xpf-1 vs. exo-3	-0.2578	-0.8442 to 0.3286	No	ns	0.9877
xpf-1 vs. slx-1	0.2727	-0.2135 to 0.7589	No	ns	0.8865
xpf-1 vs. fcd-2	0.4596	-0.1268 to 1.046	No	ns	0.3529
xpf-1 vs. exo-1	-0.9108	-1.459 to -0.3623	Yes	****	<0.0001
xpf-1 vs. cku-80	-0.3378	-0.9242 to 0.2486	No	ns	0.8617
xpf-1 vs. gen-1	0.8352	0.2488 to 1.422	Yes	***	0.0001
xpf-1 vs. wrn-1	0.0555	-0.4523 to 0.5633	No	ns	>0.9999
xpf-1 vs. dvc-1	-0.2838	-0.8702 to 0.3026	No	ns	0.9678
ercc-1 vs. nth-1	0.0233	-0.5631 to 0.6097	No	ns	>0.9999
ercc-1 vs. ung-1	-0.2509	-0.8373 to 0.3355	No	ns	0.9908
ercc-1 vs. exo-3	-0.8703	-1.457 to -0.2839	Yes	****	<0.0001
ercc-1 vs. slx-1	-0.3398	-0.8260 to 0.1464	No	ns	0.5737
ercc-1 vs. fcd-2	-0.1529	-0.7393 to 0.4335	No	ns	>0.9999
ercc-1 vs. exo-1	-1.523	-2.072 to -0.9748	Yes	****	<0.0001
ercc-1 vs. cku-80	-0.9503	-1.537 to -0.3639	Yes	****	<0.0001
ercc-1 vs. gen-1	0.2227	-0.3637 to 0.8091	No	ns	0.9977
ercc-1 vs. wrn-1	-0.557	-1.065 to -0.04919	Yes	*	0.0156
ercc-1 vs. dvc-1	-0.8963	-1.483 to -0.3099	Yes	****	<0.0001
nth-1 vs. ung-1	-0.2742	-0.8606 to 0.3122	No	ns	0.9769
nth-1 vs. exo-3	-0.8936	-1.480 to -0.3072	Yes	****	<0.0001
nth-1 vs. slx-1	-0.3631	-0.8493 to 0.1231	No	ns	0.4454
nth-1 vs. fcd-2	-0.1762	-0.7626 to 0.4102	No	ns	0.9999
nth-1 vs. exo-1	-1.547	-2.095 to -0.9981	Yes	****	<0.0001
nth-1 vs. cku-80	-0.9736	-1.560 to -0.3872	Yes	****	<0.0001
nth-1 vs. gen-1	0.1994	-0.3870 to 0.7858	No	ns	0.9994
nth-1 vs. wrn-1	-0.5803	-1.088 to -0.07249	Yes	**	0.0085
nth-1 vs. dvc-1	-0.9196	-1.506 to -0.3332	Yes	****	<0.0001
ung-1 vs. exo-3	-0.6194	-1.206 to -0.03303	Yes	*	0.0259
ung-1 vs. slx-1	-0.0889	-0.5751 to 0.3973	No	ns	>0.9999
ung-1 vs. fcd-2	0.098	-0.4884 to 0.6844	No	ns	>0.9999
ung-1 vs. exo-1	-1.272	-1.821 to -0.7239	Yes	****	<0.0001
ung-1 vs. cku-80	-0.6994	-1.286 to -0.1130	Yes	**	0.0043
ung-1 vs. gen-1	0.4736	-0.1128 to 1.060	No	ns	0.2987
ung-1 vs. wrn-1	-0.3061	-0.8139 to 0.2017	No	ns	0.8111
ung-1 vs. dvc-1	-0.6454	-1.232 to -0.05903	Yes	*	0.0149
exo-3 vs. slx-1	0.5305	0.04431 to 1.017	Yes	*	0.0168
exo-3 vs. fcd-2	0.7174	0.1310 to 1.304	Yes	**	0.0027
exo-3 vs. exo-1	-0.653	-1.201 to -0.1045	Yes	**	0.0044
exo-3 vs. cku-80	-0.08	-0.6664 to 0.5064	No	ns	>0.9999
exo-3 vs. gen-1	1.093	0.5066 to 1.679	Yes	****	<0.0001
exo-3 vs. wrn-1	0.3133	-0.1945 to 0.8211	No	ns	0.7808
exo-3 vs. dvc-1	-0.026	-0.6124 to 0.5604	No	ns	>0.9999
slx-1 vs. fcd-2	0.1869	-0.2993 to 0.6731	No	ns	0.9973
slx-1 vs. exo-1	-1.184	-1.623 to -0.7437	Yes	****	<0.0001
slx-1 vs. cku-80	-0.6105	-1.097 to -0.1243	Yes	**	0.0017
slx-1 vs. gen-1	0.5625	0.07631 to 1.049	Yes	**	0.007
slx-1 vs. wrn-1	-0.2172	-0.6050 to 0.1706	No	ns	0.8879
slx-1 vs. dvc-1	-0.5565	-1.043 to -0.07031	Yes	**	0.0083
fcd-2 vs. exo-1	-1.37	-1.919 to -0.8219	Yes	****	<0.0001
fcd-2 vs. cku-80	-0.7974	-1.384 to -0.2110	Yes	***	0.0003
fcd-2 vs. gen-1	0.3756	-0.2108 to 0.9620	No	ns	0.7259
fcd-2 vs. wrn-1	-0.4041	-0.9119 to 0.1037	No	ns	0.3252
fcd-2 vs. dvc-1	-0.7434	-1.330 to -0.1570	Yes	**	0.0014
exo-1 vs. cku-80	0.573	0.02450 to 1.121	Yes	*	0.0298
exo-1 vs. gen-1	1.746	1.198 to 2.294	Yes	****	<0.0001
exo-1 vs. wrn-1	0.9663	0.5027 to 1.430	Yes	****	<0.0001
exo-1 vs. dvc-1	0.627	0.07850 to 1.175	Yes	**	0.0085
cku-80 vs. gen-1	1.173	0.5866 to 1.759	Yes	****	<0.0001
cku-80 vs. wrn-1	0.3933	-0.1145 to 0.9011	No	ns	0.3753
cku-80 vs. dvc-1	0.054	-0.5324 to 0.6404	No	ns	>0.9999
gen-1 vs. wrn-1	-0.7797	-1.288 to -0.2719	Yes	****	<0.0001
gen-1 vs. dvc-1	-1.119	-1.705 to -0.5326	Yes	****	<0.0001
wrn-1 vs. dvc-1	-0.3393	-0.8471 to 0.1685	No	ns	0.6559
Test details	Predicted (LS) mean 1	Predicted (LS) mean 2	Predicted (LS) mean diff.	SE of diff.	N1	N2	q	DF
Control
Wildtype vs. csb-1	1	0.949	0.051	0.1676	9	9	0.4302	1026
Wildtype vs. xpc-1	1	0.9702	0.0298	0.1676	9	9	0.2514	1026
Wildtype vs. csb-1;xpc-1	1	0.9706	0.0294	0.1676	9	9	0.248	1026
Wildtype vs. xpa-1	1	0.9588	0.0412	0.1676	9	9	0.3476	1026
Wildtype vs. xpg-1	1	0.8978	0.1022	0.1676	9	9	0.8621	1026
Wildtype vs. xpf-1	1	0.7982	0.2018	0.1676	9	9	1.702	1026
Wildtype vs. ercc-1	1	0.9753	0.0247	0.1568	9	12	0.2228	1026
Wildtype vs. nth-1	1	0.9647	0.0353	0.1676	9	9	0.2978	1026
Wildtype vs. ung-1	1	0.978	0.022	0.1676	9	9	0.1856	1026
Wildtype vs. exo-3	1	1.013	-0.013	0.1874	9	6	0.09809	1026
Wildtype vs. slx-1	1	1.01	-0.01	0.139	9	24	0.1017	1026
Wildtype vs. fcd-2	1	0.8352	0.1648	0.1676	9	9	1.39	1026
Wildtype vs. exo-1	1	1.038	-0.038	0.1568	9	12	0.3427	1026
Wildtype vs. cku-80	1	0.9573	0.0427	0.1676	9	9	0.3602	1026
Wildtype vs. gen-1	1	1.13	-0.13	0.1676	9	9	1.097	1026
Wildtype vs. wrn-1	1	0.9823	0.0177	0.1452	9	18	0.1724	1026
Wildtype vs. dvc-1	1	1.012	-0.012	0.1676	9	9	0.1012	1026
csb-1 vs. xpc-1	0.949	0.9702	-0.0212	0.1676	9	9	0.1788	1026
csb-1 vs. csb-1;xpc-1	0.949	0.9706	-0.0216	0.1676	9	9	0.1822	1026
csb-1 vs. xpa-1	0.949	0.9588	-0.0098	0.1676	9	9	0.08267	1026
csb-1 vs. xpg-1	0.949	0.8978	0.0512	0.1676	9	9	0.4319	1026
csb-1 vs. xpf-1	0.949	0.7982	0.1508	0.1676	9	9	1.272	1026
csb-1 vs. ercc-1	0.949	0.9753	-0.0263	0.1568	9	12	0.2372	1026
csb-1 vs. nth-1	0.949	0.9647	-0.0157	0.1676	9	9	0.1324	1026
csb-1 vs. ung-1	0.949	0.978	-0.029	0.1676	9	9	0.2446	1026
csb-1 vs. exo-3	0.949	1.013	-0.064	0.1874	9	6	0.4829	1026
csb-1 vs. slx-1	0.949	1.01	-0.061	0.139	9	24	0.6206	1026
csb-1 vs. fcd-2	0.949	0.8352	0.1138	0.1676	9	9	0.96	1026
csb-1 vs. exo-1	0.949	1.038	-0.089	0.1568	9	12	0.8026	1026
csb-1 vs. cku-80	0.949	0.9573	-0.0083	0.1676	9	9	0.07002	1026
csb-1 vs. gen-1	0.949	1.13	-0.181	0.1676	9	9	1.527	1026
csb-1 vs. wrn-1	0.949	0.9823	-0.0333	0.1452	9	18	0.3244	1026
csb-1 vs. dvc-1	0.949	1.012	-0.063	0.1676	9	9	0.5315	1026
xpc-1 vs. csb-1;xpc-1	0.9702	0.9706	-0.0004	0.1676	9	9	0.003374	1026
xpc-1 vs. xpa-1	0.9702	0.9588	0.0114	0.1676	9	9	0.09617	1026
xpc-1 vs. xpg-1	0.9702	0.8978	0.0724	0.1676	9	9	0.6108	1026
xpc-1 vs. xpf-1	0.9702	0.7982	0.172	0.1676	9	9	1.451	1026
xpc-1 vs. ercc-1	0.9702	0.9753	-0.0051	0.1568	9	12	0.04599	1026
xpc-1 vs. nth-1	0.9702	0.9647	0.0055	0.1676	9	9	0.0464	1026
xpc-1 vs. ung-1	0.9702	0.978	-0.0078	0.1676	9	9	0.0658	1026
xpc-1 vs. exo-3	0.9702	1.013	-0.0428	0.1874	9	6	0.3229	1026
xpc-1 vs. slx-1	0.9702	1.01	-0.0398	0.139	9	24	0.4049	1026
xpc-1 vs. fcd-2	0.9702	0.8352	0.135	0.1676	9	9	1.139	1026
xpc-1 vs. exo-1	0.9702	1.038	-0.0678	0.1568	9	12	0.6114	1026
xpc-1 vs. cku-80	0.9702	0.9573	0.0129	0.1676	9	9	0.1088	1026
xpc-1 vs. gen-1	0.9702	1.13	-0.1598	0.1676	9	9	1.348	1026
xpc-1 vs. wrn-1	0.9702	0.9823	-0.0121	0.1452	9	18	0.1179	1026
xpc-1 vs. dvc-1	0.9702	1.012	-0.0418	0.1676	9	9	0.3526	1026
csb-1;xpc-1 vs. xpa-1	0.9706	0.9588	0.0118	0.1676	9	9	0.09954	1026
csb-1;xpc-1 vs. xpg-1	0.9706	0.8978	0.0728	0.1676	9	9	0.6141	1026
csb-1;xpc-1 vs. xpf-1	0.9706	0.7982	0.1724	0.1676	9	9	1.454	1026
csb-1;xpc-1 vs. ercc-1	0.9706	0.9753	-0.0047	0.1568	9	12	0.04239	1026
csb-1;xpc-1 vs. nth-1	0.9706	0.9647	0.0059	0.1676	9	9	0.04977	1026
csb-1;xpc-1 vs. ung-1	0.9706	0.978	-0.0074	0.1676	9	9	0.06243	1026
csb-1;xpc-1 vs. exo-3	0.9706	1.013	-0.0424	0.1874	9	6	0.3199	1026
csb-1;xpc-1 vs. slx-1	0.9706	1.01	-0.0394	0.139	9	24	0.4009	1026
csb-1;xpc-1 vs. fcd-2	0.9706	0.8352	0.1354	0.1676	9	9	1.142	1026
csb-1;xpc-1 vs. exo-1	0.9706	1.038	-0.0674	0.1568	9	12	0.6078	1026
csb-1;xpc-1 vs. cku-80	0.9706	0.9573	0.0133	0.1676	9	9	0.1122	1026
csb-1;xpc-1 vs. gen-1	0.9706	1.13	-0.1594	0.1676	9	9	1.345	1026
csb-1;xpc-1 vs. wrn-1	0.9706	0.9823	-0.0117	0.1452	9	18	0.114	1026
csb-1;xpc-1 vs. dvc-1	0.9706	1.012	-0.0414	0.1676	9	9	0.3492	1026
xpa-1 vs. xpg-1	0.9588	0.8978	0.061	0.1676	9	9	0.5146	1026
xpa-1 vs. xpf-1	0.9588	0.7982	0.1606	0.1676	9	9	1.355	1026
xpa-1 vs. ercc-1	0.9588	0.9753	-0.0165	0.1568	9	12	0.1488	1026
xpa-1 vs. nth-1	0.9588	0.9647	-0.0059	0.1676	9	9	0.04977	1026
xpa-1 vs. ung-1	0.9588	0.978	-0.0192	0.1676	9	9	0.162	1026
xpa-1 vs. exo-3	0.9588	1.013	-0.0542	0.1874	9	6	0.409	1026
xpa-1 vs. slx-1	0.9588	1.01	-0.0512	0.139	9	24	0.5209	1026
xpa-1 vs. fcd-2	0.9588	0.8352	0.1236	0.1676	9	9	1.043	1026
xpa-1 vs. exo-1	0.9588	1.038	-0.0792	0.1568	9	12	0.7142	1026
xpa-1 vs. cku-80	0.9588	0.9573	0.0015	0.1676	9	9	0.01265	1026
xpa-1 vs. gen-1	0.9588	1.13	-0.1712	0.1676	9	9	1.444	1026
xpa-1 vs. wrn-1	0.9588	0.9823	-0.0235	0.1452	9	18	0.2289	1026
xpa-1 vs. dvc-1	0.9588	1.012	-0.0532	0.1676	9	9	0.4488	1026
xpg-1 vs. xpf-1	0.8978	0.7982	0.0996	0.1676	9	9	0.8402	1026
xpg-1 vs. ercc-1	0.8978	0.9753	-0.0775	0.1568	9	12	0.6989	1026
xpg-1 vs. nth-1	0.8978	0.9647	-0.0669	0.1676	9	9	0.5644	1026
xpg-1 vs. ung-1	0.8978	0.978	-0.0802	0.1676	9	9	0.6766	1026
xpg-1 vs. exo-3	0.8978	1.013	-0.1152	0.1874	9	6	0.8692	1026
xpg-1 vs. slx-1	0.8978	1.01	-0.1122	0.139	9	24	1.142	1026
xpg-1 vs. fcd-2	0.8978	0.8352	0.0626	0.1676	9	9	0.5281	1026
xpg-1 vs. exo-1	0.8978	1.038	-0.1402	0.1568	9	12	1.264	1026
xpg-1 vs. cku-80	0.8978	0.9573	-0.0595	0.1676	9	9	0.5019	1026
xpg-1 vs. gen-1	0.8978	1.13	-0.2322	0.1676	9	9	1.959	1026
xpg-1 vs. wrn-1	0.8978	0.9823	-0.0845	0.1452	9	18	0.8231	1026
xpg-1 vs. dvc-1	0.8978	1.012	-0.1142	0.1676	9	9	0.9634	1026
xpf-1 vs. ercc-1	0.7982	0.9753	-0.1771	0.1568	9	12	1.597	1026
xpf-1 vs. nth-1	0.7982	0.9647	-0.1665	0.1676	9	9	1.405	1026
xpf-1 vs. ung-1	0.7982	0.978	-0.1798	0.1676	9	9	1.517	1026
xpf-1 vs. exo-3	0.7982	1.013	-0.2148	0.1874	9	6	1.621	1026
xpf-1 vs. slx-1	0.7982	1.01	-0.2118	0.139	9	24	2.155	1026
xpf-1 vs. fcd-2	0.7982	0.8352	-0.037	0.1676	9	9	0.3121	1026
xpf-1 vs. exo-1	0.7982	1.038	-0.2398	0.1568	9	12	2.163	1026
xpf-1 vs. cku-80	0.7982	0.9573	-0.1591	0.1676	9	9	1.342	1026
xpf-1 vs. gen-1	0.7982	1.13	-0.3318	0.1676	9	9	2.799	1026
xpf-1 vs. wrn-1	0.7982	0.9823	-0.1841	0.1452	9	18	1.793	1026
xpf-1 vs. dvc-1	0.7982	1.012	-0.2138	0.1676	9	9	1.804	1026
ercc-1 vs. nth-1	0.9753	0.9647	0.0106	0.1568	12	9	0.09559	1026
ercc-1 vs. ung-1	0.9753	0.978	-0.0027	0.1568	12	9	0.02435	1026
ercc-1 vs. exo-3	0.9753	1.013	-0.0377	0.1778	12	6	0.2998	1026
ercc-1 vs. slx-1	0.9753	1.01	-0.0347	0.1257	12	24	0.3903	1026
ercc-1 vs. fcd-2	0.9753	0.8352	0.1401	0.1568	12	9	1.263	1026
ercc-1 vs. exo-1	0.9753	1.038	-0.0627	0.1452	12	12	0.6108	1026
ercc-1 vs. cku-80	0.9753	0.9573	0.018	0.1568	12	9	0.1623	1026
ercc-1 vs. gen-1	0.9753	1.13	-0.1547	0.1568	12	9	1.395	1026
ercc-1 vs. wrn-1	0.9753	0.9823	-0.007	0.1325	12	18	0.07469	1026
ercc-1 vs. dvc-1	0.9753	1.012	-0.0367	0.1568	12	9	0.331	1026
nth-1 vs. ung-1	0.9647	0.978	-0.0133	0.1676	9	9	0.1122	1026
nth-1 vs. exo-3	0.9647	1.013	-0.0483	0.1874	9	6	0.3644	1026
nth-1 vs. slx-1	0.9647	1.01	-0.0453	0.139	9	24	0.4609	1026
nth-1 vs. fcd-2	0.9647	0.8352	0.1295	0.1676	9	9	1.092	1026
nth-1 vs. exo-1	0.9647	1.038	-0.0733	0.1568	9	12	0.661	1026
nth-1 vs. cku-80	0.9647	0.9573	0.0074	0.1676	9	9	0.06243	1026
nth-1 vs. gen-1	0.9647	1.13	-0.1653	0.1676	9	9	1.394	1026
nth-1 vs. wrn-1	0.9647	0.9823	-0.0176	0.1452	9	18	0.1714	1026
nth-1 vs. dvc-1	0.9647	1.012	-0.0473	0.1676	9	9	0.399	1026
ung-1 vs. exo-3	0.978	1.013	-0.035	0.1874	9	6	0.2641	1026
ung-1 vs. slx-1	0.978	1.01	-0.032	0.139	9	24	0.3256	1026
ung-1 vs. fcd-2	0.978	0.8352	0.1428	0.1676	9	9	1.205	1026
ung-1 vs. exo-1	0.978	1.038	-0.06	0.1568	9	12	0.5411	1026
ung-1 vs. cku-80	0.978	0.9573	0.0207	0.1676	9	9	0.1746	1026
ung-1 vs. gen-1	0.978	1.13	-0.152	0.1676	9	9	1.282	1026
ung-1 vs. wrn-1	0.978	0.9823	-0.0043	0.1452	9	18	0.04189	1026
ung-1 vs. dvc-1	0.978	1.012	-0.034	0.1676	9	9	0.2868	1026
exo-3 vs. slx-1	1.013	1.01	0.003	0.1623	6	24	0.02614	1026
exo-3 vs. fcd-2	1.013	0.8352	0.1778	0.1874	6	9	1.342	1026
exo-3 vs. exo-1	1.013	1.038	-0.025	0.1778	6	12	0.1988	1026
exo-3 vs. cku-80	1.013	0.9573	0.0557	0.1874	6	9	0.4203	1026
exo-3 vs. gen-1	1.013	1.13	-0.117	0.1874	6	9	0.8828	1026
exo-3 vs. wrn-1	1.013	0.9823	0.0307	0.1676	6	18	0.259	1026
exo-3 vs. dvc-1	1.013	1.012	0.001	0.1874	6	9	0.007545	1026
slx-1 vs. fcd-2	1.01	0.8352	0.1748	0.139	24	9	1.778	1026
slx-1 vs. exo-1	1.01	1.038	-0.028	0.1257	24	12	0.3149	1026
slx-1 vs. cku-80	1.01	0.9573	0.0527	0.139	24	9	0.5362	1026
slx-1 vs. gen-1	1.01	1.13	-0.12	0.139	24	9	1.221	1026
slx-1 vs. wrn-1	1.01	0.9823	0.0277	0.1109	24	18	0.3533	1026
slx-1 vs. dvc-1	1.01	1.012	-0.002	0.139	24	9	0.02035	1026
fcd-2 vs. exo-1	0.8352	1.038	-0.2028	0.1568	9	12	1.829	1026
fcd-2 vs. cku-80	0.8352	0.9573	-0.1221	0.1676	9	9	1.03	1026
fcd-2 vs. gen-1	0.8352	1.13	-0.2948	0.1676	9	9	2.487	1026
fcd-2 vs. wrn-1	0.8352	0.9823	-0.1471	0.1452	9	18	1.433	1026
fcd-2 vs. dvc-1	0.8352	1.012	-0.1768	0.1676	9	9	1.491	1026
exo-1 vs. cku-80	1.038	0.9573	0.0807	0.1568	12	9	0.7278	1026
exo-1 vs. gen-1	1.038	1.13	-0.092	0.1568	12	9	0.8297	1026
exo-1 vs. wrn-1	1.038	0.9823	0.0557	0.1325	12	18	0.5944	1026
exo-1 vs. dvc-1	1.038	1.012	0.026	0.1568	12	9	0.2345	1026
cku-80 vs. gen-1	0.9573	1.13	-0.1727	0.1676	9	9	1.457	1026
cku-80 vs. wrn-1	0.9573	0.9823	-0.025	0.1452	9	18	0.2435	1026
cku-80 vs. dvc-1	0.9573	1.012	-0.0547	0.1676	9	9	0.4614	1026
gen-1 vs. wrn-1	1.13	0.9823	0.1477	0.1452	9	18	1.439	1026
gen-1 vs. dvc-1	1.13	1.012	0.118	0.1676	9	9	0.9954	1026
wrn-1 vs. dvc-1	0.9823	1.012	-0.0297	0.1452	18	9	0.2893	1026
5 mM FA
Wildtype vs. csb-1	1	0.7214	0.2786	0.1676	9	9	2.35	1026
Wildtype vs. xpc-1	1	0.7719	0.2281	0.1676	9	9	1.924	1026
Wildtype vs. csb-1;xpc-1	1	0.7017	0.2983	0.1676	9	9	2.516	1026
Wildtype vs. xpa-1	1	0.8548	0.1452	0.1676	9	9	1.225	1026
Wildtype vs. xpg-1	1	0.7005	0.2995	0.1676	9	9	2.527	1026
Wildtype vs. xpf-1	1	0.739	0.261	0.1676	9	9	2.202	1026
Wildtype vs. ercc-1	1	0.8572	0.1428	0.1568	9	12	1.288	1026
Wildtype vs. nth-1	1	0.862	0.138	0.1676	9	9	1.164	1026
Wildtype vs. ung-1	1	0.8146	0.1854	0.1676	9	9	1.564	1026
Wildtype vs. exo-3	1	1.122	-0.122	0.1874	9	6	0.9205	1026
Wildtype vs. slx-1	1	0.6146	0.3854	0.139	9	24	3.921	1026
Wildtype vs. fcd-2	1	0.8141	0.1859	0.1676	9	9	1.568	1026
Wildtype vs. exo-1	1	1.11	-0.11	0.1568	9	12	0.992	1026
Wildtype vs. cku-80	1	0.9843	0.0157	0.1676	9	9	0.1324	1026
Wildtype vs. gen-1	1	0.02043	0.9796	0.1676	9	9	8.264	1026
Wildtype vs. wrn-1	1	0.8592	0.1408	0.1452	9	18	1.372	1026
Wildtype vs. dvc-1	1	0.9632	0.0368	0.1676	9	9	0.3104	1026
csb-1 vs. xpc-1	0.7214	0.7719	-0.0505	0.1676	9	9	0.426	1026
csb-1 vs. csb-1;xpc-1	0.7214	0.7017	0.0197	0.1676	9	9	0.1662	1026
csb-1 vs. xpa-1	0.7214	0.8548	-0.1334	0.1676	9	9	1.125	1026
csb-1 vs. xpg-1	0.7214	0.7005	0.0209	0.1676	9	9	0.1763	1026
csb-1 vs. xpf-1	0.7214	0.739	-0.0176	0.1676	9	9	0.1485	1026
csb-1 vs. ercc-1	0.7214	0.8572	-0.1358	0.1568	9	12	1.225	1026
csb-1 vs. nth-1	0.7214	0.862	-0.1406	0.1676	9	9	1.186	1026
csb-1 vs. ung-1	0.7214	0.8146	-0.0932	0.1676	9	9	0.7862	1026
csb-1 vs. exo-3	0.7214	1.122	-0.4006	0.1874	9	6	3.023	1026
csb-1 vs. slx-1	0.7214	0.6146	0.1068	0.139	9	24	1.087	1026
csb-1 vs. fcd-2	0.7214	0.8141	-0.0927	0.1676	9	9	0.782	1026
csb-1 vs. exo-1	0.7214	1.11	-0.3886	0.1568	9	12	3.505	1026
csb-1 vs. cku-80	0.7214	0.9843	-0.2629	0.1676	9	9	2.218	1026
csb-1 vs. gen-1	0.7214	0.02043	0.701	0.1676	9	9	5.913	1026
csb-1 vs. wrn-1	0.7214	0.8592	-0.1378	0.1452	9	18	1.342	1026
csb-1 vs. dvc-1	0.7214	0.9632	-0.2418	0.1676	9	9	2.04	1026
xpc-1 vs. csb-1;xpc-1	0.7719	0.7017	0.0702	0.1676	9	9	0.5922	1026
xpc-1 vs. xpa-1	0.7719	0.8548	-0.0829	0.1676	9	9	0.6993	1026
xpc-1 vs. xpg-1	0.7719	0.7005	0.0714	0.1676	9	9	0.6023	1026
xpc-1 vs. xpf-1	0.7719	0.739	0.0329	0.1676	9	9	0.2775	1026
xpc-1 vs. ercc-1	0.7719	0.8572	-0.0853	0.1568	9	12	0.7693	1026
xpc-1 vs. nth-1	0.7719	0.862	-0.0901	0.1676	9	9	0.7601	1026
xpc-1 vs. ung-1	0.7719	0.8146	-0.0427	0.1676	9	9	0.3602	1026
xpc-1 vs. exo-3	0.7719	1.122	-0.3501	0.1874	9	6	2.642	1026
xpc-1 vs. slx-1	0.7719	0.6146	0.1573	0.139	9	24	1.6	1026
xpc-1 vs. fcd-2	0.7719	0.8141	-0.0422	0.1676	9	9	0.356	1026
xpc-1 vs. exo-1	0.7719	1.11	-0.3381	0.1568	9	12	3.049	1026
xpc-1 vs. cku-80	0.7719	0.9843	-0.2124	0.1676	9	9	1.792	1026
xpc-1 vs. gen-1	0.7719	0.02043	0.7515	0.1676	9	9	6.339	1026
xpc-1 vs. wrn-1	0.7719	0.8592	-0.0873	0.1452	9	18	0.8504	1026
xpc-1 vs. dvc-1	0.7719	0.9632	-0.1913	0.1676	9	9	1.614	1026
csb-1;xpc-1 vs. xpa-1	0.7017	0.8548	-0.1531	0.1676	9	9	1.292	1026
csb-1;xpc-1 vs. xpg-1	0.7017	0.7005	0.0012	0.1676	9	9	0.01012	1026
csb-1;xpc-1 vs. xpf-1	0.7017	0.739	-0.0373	0.1676	9	9	0.3147	1026
csb-1;xpc-1 vs. ercc-1	0.7017	0.8572	-0.1555	0.1568	9	12	1.402	1026
csb-1;xpc-1 vs. nth-1	0.7017	0.862	-0.1603	0.1676	9	9	1.352	1026
csb-1;xpc-1 vs. ung-1	0.7017	0.8146	-0.1129	0.1676	9	9	0.9524	1026
csb-1;xpc-1 vs. exo-3	0.7017	1.122	-0.4203	0.1874	9	6	3.171	1026
csb-1;xpc-1 vs. slx-1	0.7017	0.6146	0.0871	0.139	9	24	0.8862	1026
csb-1;xpc-1 vs. fcd-2	0.7017	0.8141	-0.1124	0.1676	9	9	0.9482	1026
csb-1;xpc-1 vs. exo-1	0.7017	1.11	-0.4083	0.1568	9	12	3.682	1026
csb-1;xpc-1 vs. cku-80	0.7017	0.9843	-0.2826	0.1676	9	9	2.384	1026
csb-1;xpc-1 vs. gen-1	0.7017	0.02043	0.6813	0.1676	9	9	5.747	1026
csb-1;xpc-1 vs. wrn-1	0.7017	0.8592	-0.1575	0.1452	9	18	1.534	1026
csb-1;xpc-1 vs. dvc-1	0.7017	0.9632	-0.2615	0.1676	9	9	2.206	1026
xpa-1 vs. xpg-1	0.8548	0.7005	0.1543	0.1676	9	9	1.302	1026
xpa-1 vs. xpf-1	0.8548	0.739	0.1158	0.1676	9	9	0.9769	1026
xpa-1 vs. ercc-1	0.8548	0.8572	-0.0024	0.1568	9	12	0.02164	1026
xpa-1 vs. nth-1	0.8548	0.862	-0.0072	0.1676	9	9	0.06074	1026
xpa-1 vs. ung-1	0.8548	0.8146	0.0402	0.1676	9	9	0.3391	1026
xpa-1 vs. exo-3	0.8548	1.122	-0.2672	0.1874	9	6	2.016	1026
xpa-1 vs. slx-1	0.8548	0.6146	0.2402	0.139	9	24	2.444	1026
xpa-1 vs. fcd-2	0.8548	0.8141	0.0407	0.1676	9	9	0.3433	1026
xpa-1 vs. exo-1	0.8548	1.11	-0.2552	0.1568	9	12	2.301	1026
xpa-1 vs. cku-80	0.8548	0.9843	-0.1295	0.1676	9	9	1.092	1026
xpa-1 vs. gen-1	0.8548	0.02043	0.8344	0.1676	9	9	7.039	1026
xpa-1 vs. wrn-1	0.8548	0.8592	-0.0044	0.1452	9	18	0.04286	1026
xpa-1 vs. dvc-1	0.8548	0.9632	-0.1084	0.1676	9	9	0.9144	1026
xpg-1 vs. xpf-1	0.7005	0.739	-0.0385	0.1676	9	9	0.3248	1026
xpg-1 vs. ercc-1	0.7005	0.8572	-0.1567	0.1568	9	12	1.413	1026
xpg-1 vs. nth-1	0.7005	0.862	-0.1615	0.1676	9	9	1.362	1026
xpg-1 vs. ung-1	0.7005	0.8146	-0.1141	0.1676	9	9	0.9625	1026
xpg-1 vs. exo-3	0.7005	1.122	-0.4215	0.1874	9	6	3.18	1026
xpg-1 vs. slx-1	0.7005	0.6146	0.0859	0.139	9	24	0.8739	1026
xpg-1 vs. fcd-2	0.7005	0.8141	-0.1136	0.1676	9	9	0.9583	1026
xpg-1 vs. exo-1	0.7005	1.11	-0.4095	0.1568	9	12	3.693	1026
xpg-1 vs. cku-80	0.7005	0.9843	-0.2838	0.1676	9	9	2.394	1026
xpg-1 vs. gen-1	0.7005	0.02043	0.6801	0.1676	9	9	5.737	1026
xpg-1 vs. wrn-1	0.7005	0.8592	-0.1587	0.1452	9	18	1.546	1026
xpg-1 vs. dvc-1	0.7005	0.9632	-0.2627	0.1676	9	9	2.216	1026
xpf-1 vs. ercc-1	0.739	0.8572	-0.1182	0.1568	9	12	1.066	1026
xpf-1 vs. nth-1	0.739	0.862	-0.123	0.1676	9	9	1.038	1026
xpf-1 vs. ung-1	0.739	0.8146	-0.0756	0.1676	9	9	0.6378	1026
xpf-1 vs. exo-3	0.739	1.122	-0.383	0.1874	9	6	2.89	1026
xpf-1 vs. slx-1	0.739	0.6146	0.1244	0.139	9	24	1.266	1026
xpf-1 vs. fcd-2	0.739	0.8141	-0.0751	0.1676	9	9	0.6335	1026
xpf-1 vs. exo-1	0.739	1.11	-0.371	0.1568	9	12	3.346	1026
xpf-1 vs. cku-80	0.739	0.9843	-0.2453	0.1676	9	9	2.069	1026
xpf-1 vs. gen-1	0.739	0.02043	0.7186	0.1676	9	9	6.062	1026
xpf-1 vs. wrn-1	0.739	0.8592	-0.1202	0.1452	9	18	1.171	1026
xpf-1 vs. dvc-1	0.739	0.9632	-0.2242	0.1676	9	9	1.891	1026
ercc-1 vs. nth-1	0.8572	0.862	-0.0048	0.1568	12	9	0.04329	1026
ercc-1 vs. ung-1	0.8572	0.8146	0.0426	0.1568	12	9	0.3842	1026
ercc-1 vs. exo-3	0.8572	1.122	-0.2648	0.1778	12	6	2.106	1026
ercc-1 vs. slx-1	0.8572	0.6146	0.2426	0.1257	12	24	2.729	1026
ercc-1 vs. fcd-2	0.8572	0.8141	0.0431	0.1568	12	9	0.3887	1026
ercc-1 vs. exo-1	0.8572	1.11	-0.2528	0.1452	12	12	2.462	1026
ercc-1 vs. cku-80	0.8572	0.9843	-0.1271	0.1568	12	9	1.146	1026
ercc-1 vs. gen-1	0.8572	0.02043	0.8368	0.1568	12	9	7.546	1026
ercc-1 vs. wrn-1	0.8572	0.8592	-0.002	0.1325	12	18	0.02134	1026
ercc-1 vs. dvc-1	0.8572	0.9632	-0.106	0.1568	12	9	0.9559	1026
nth-1 vs. ung-1	0.862	0.8146	0.0474	0.1676	9	9	0.3999	1026
nth-1 vs. exo-3	0.862	1.122	-0.26	0.1874	9	6	1.962	1026
nth-1 vs. slx-1	0.862	0.6146	0.2474	0.139	9	24	2.517	1026
nth-1 vs. fcd-2	0.862	0.8141	0.0479	0.1676	9	9	0.4041	1026
nth-1 vs. exo-1	0.862	1.11	-0.248	0.1568	9	12	2.237	1026
nth-1 vs. cku-80	0.862	0.9843	-0.1223	0.1676	9	9	1.032	1026
nth-1 vs. gen-1	0.862	0.02043	0.8416	0.1676	9	9	7.099	1026
nth-1 vs. wrn-1	0.862	0.8592	0.0028	0.1452	9	18	0.02727	1026
nth-1 vs. dvc-1	0.862	0.9632	-0.1012	0.1676	9	9	0.8537	1026
ung-1 vs. exo-3	0.8146	1.122	-0.3074	0.1874	9	6	2.319	1026
ung-1 vs. slx-1	0.8146	0.6146	0.2	0.139	9	24	2.035	1026
ung-1 vs. fcd-2	0.8146	0.8141	0.0005	0.1676	9	9	0.004218	1026
ung-1 vs. exo-1	0.8146	1.11	-0.2954	0.1568	9	12	2.664	1026
ung-1 vs. cku-80	0.8146	0.9843	-0.1697	0.1676	9	9	1.432	1026
ung-1 vs. gen-1	0.8146	0.02043	0.7942	0.1676	9	9	6.7	1026
ung-1 vs. wrn-1	0.8146	0.8592	-0.0446	0.1452	9	18	0.4344	1026
ung-1 vs. dvc-1	0.8146	0.9632	-0.1486	0.1676	9	9	1.254	1026
exo-3 vs. slx-1	1.122	0.6146	0.5074	0.1623	6	24	4.421	1026
exo-3 vs. fcd-2	1.122	0.8141	0.3079	0.1874	6	9	2.323	1026
exo-3 vs. exo-1	1.122	1.11	0.012	0.1778	6	12	0.09544	1026
exo-3 vs. cku-80	1.122	0.9843	0.1377	0.1874	6	9	1.039	1026
exo-3 vs. gen-1	1.122	0.02043	1.102	0.1874	6	9	8.312	1026
exo-3 vs. wrn-1	1.122	0.8592	0.2628	0.1676	6	18	2.217	1026
exo-3 vs. dvc-1	1.122	0.9632	0.1588	0.1874	6	9	1.198	1026
slx-1 vs. fcd-2	0.6146	0.8141	-0.1995	0.139	24	9	2.03	1026
slx-1 vs. exo-1	0.6146	1.11	-0.4954	0.1257	24	12	5.572	1026
slx-1 vs. cku-80	0.6146	0.9843	-0.3697	0.139	24	9	3.761	1026
slx-1 vs. gen-1	0.6146	0.02043	0.5942	0.139	24	9	6.045	1026
slx-1 vs. wrn-1	0.6146	0.8592	-0.2446	0.1109	24	18	3.12	1026
slx-1 vs. dvc-1	0.6146	0.9632	-0.3486	0.139	24	9	3.547	1026
fcd-2 vs. exo-1	0.8141	1.11	-0.2959	0.1568	9	12	2.669	1026
fcd-2 vs. cku-80	0.8141	0.9843	-0.1702	0.1676	9	9	1.436	1026
fcd-2 vs. gen-1	0.8141	0.02043	0.7937	0.1676	9	9	6.695	1026
fcd-2 vs. wrn-1	0.8141	0.8592	-0.0451	0.1452	9	18	0.4393	1026
fcd-2 vs. dvc-1	0.8141	0.9632	-0.1491	0.1676	9	9	1.258	1026
exo-1 vs. cku-80	1.11	0.9843	0.1257	0.1568	12	9	1.134	1026
exo-1 vs. gen-1	1.11	0.02043	1.09	0.1568	12	9	9.826	1026
exo-1 vs. wrn-1	1.11	0.8592	0.2508	0.1325	12	18	2.676	1026
exo-1 vs. dvc-1	1.11	0.9632	0.1468	0.1568	12	9	1.324	1026
cku-80 vs. gen-1	0.9843	0.02043	0.9639	0.1676	9	9	8.131	1026
cku-80 vs. wrn-1	0.9843	0.8592	0.1251	0.1452	9	18	1.219	1026
cku-80 vs. dvc-1	0.9843	0.9632	0.0211	0.1676	9	9	0.178	1026
gen-1 vs. wrn-1	0.02043	0.8592	-0.8388	0.1452	9	18	8.17	1026
gen-1 vs. dvc-1	0.02043	0.9632	-0.9428	0.1676	9	9	7.953	1026
wrn-1 vs. dvc-1	0.8592	0.9632	-0.104	0.1452	18	9	1.013	1026
7 mM FA
Wildtype vs. csb-1	1	0.1605	0.8395	0.1676	9	9	7.082	1026
Wildtype vs. xpc-1	1	0.5263	0.4737	0.1676	9	9	3.996	1026
Wildtype vs. csb-1;xpc-1	1	0.05479	0.9452	0.1676	9	9	7.974	1026
Wildtype vs. xpa-1	1	0.4352	0.5648	0.1676	9	9	4.765	1026
Wildtype vs. xpg-1	1	0.07007	0.9299	0.1676	9	9	7.845	1026
Wildtype vs. xpf-1	1	0.6755	0.3245	0.1676	9	9	2.737	1026
Wildtype vs. ercc-1	1	0.3764	0.6236	0.1568	9	12	5.624	1026
Wildtype vs. nth-1	1	0.1359	0.8641	0.1676	9	9	7.289	1026
Wildtype vs. ung-1	1	0.2846	0.7154	0.1676	9	9	6.035	1026
Wildtype vs. exo-3	1	1.172	-0.172	0.1874	9	6	1.298	1026
Wildtype vs. slx-1	1	0.546	0.454	0.139	9	24	4.619	1026
Wildtype vs. fcd-2	1	0.3161	0.6839	0.1676	9	9	5.769	1026
Wildtype vs. exo-1	1	1.006	-0.006	0.1568	9	12	0.05411	1026
Wildtype vs. cku-80	1	0.7377	0.2623	0.1676	9	9	2.213	1026
Wildtype vs. gen-1	1	-8.882e-16	1	0.1676	9	9	8.436	1026
Wildtype vs. wrn-1	1	0.5461	0.4539	0.1452	9	18	4.421	1026
Wildtype vs. dvc-1	1	0.9961	0.0039	0.1676	9	9	0.0329	1026
csb-1 vs. xpc-1	0.1605	0.5263	-0.3658	0.1676	9	9	3.086	1026
csb-1 vs. csb-1;xpc-1	0.1605	0.05479	0.1057	0.1676	9	9	0.8918	1026
csb-1 vs. xpa-1	0.1605	0.4352	-0.2747	0.1676	9	9	2.317	1026
csb-1 vs. xpg-1	0.1605	0.07007	0.09043	0.1676	9	9	0.7629	1026
csb-1 vs. xpf-1	0.1605	0.6755	-0.515	0.1676	9	9	4.344	1026
csb-1 vs. ercc-1	0.1605	0.3764	-0.2159	0.1568	9	12	1.947	1026
csb-1 vs. nth-1	0.1605	0.1359	0.0246	0.1676	9	9	0.2075	1026
csb-1 vs. ung-1	0.1605	0.2846	-0.1241	0.1676	9	9	1.047	1026
csb-1 vs. exo-3	0.1605	1.172	-1.012	0.1874	9	6	7.632	1026
csb-1 vs. slx-1	0.1605	0.546	-0.3855	0.139	9	24	3.922	1026
csb-1 vs. fcd-2	0.1605	0.3161	-0.1556	0.1676	9	9	1.313	1026
csb-1 vs. exo-1	0.1605	1.006	-0.8455	0.1568	9	12	7.625	1026
csb-1 vs. cku-80	0.1605	0.7377	-0.5772	0.1676	9	9	4.869	1026
csb-1 vs. gen-1	0.1605	-8.882e-16	0.1605	0.1676	9	9	1.354	1026
csb-1 vs. wrn-1	0.1605	0.5461	-0.3856	0.1452	9	18	3.756	1026
csb-1 vs. dvc-1	0.1605	0.9961	-0.8356	0.1676	9	9	7.049	1026
xpc-1 vs. csb-1;xpc-1	0.5263	0.05479	0.4715	0.1676	9	9	3.978	1026
xpc-1 vs. xpa-1	0.5263	0.4352	0.0911	0.1676	9	9	0.7685	1026
xpc-1 vs. xpg-1	0.5263	0.07007	0.4562	0.1676	9	9	3.849	1026
xpc-1 vs. xpf-1	0.5263	0.6755	-0.1492	0.1676	9	9	1.259	1026
xpc-1 vs. ercc-1	0.5263	0.3764	0.1499	0.1568	9	12	1.352	1026
xpc-1 vs. nth-1	0.5263	0.1359	0.3904	0.1676	9	9	3.293	1026
xpc-1 vs. ung-1	0.5263	0.2846	0.2417	0.1676	9	9	2.039	1026
xpc-1 vs. exo-3	0.5263	1.172	-0.6457	0.1874	9	6	4.872	1026
xpc-1 vs. slx-1	0.5263	0.546	-0.0197	0.139	9	24	0.2004	1026
xpc-1 vs. fcd-2	0.5263	0.3161	0.2102	0.1676	9	9	1.773	1026
xpc-1 vs. exo-1	0.5263	1.006	-0.4797	0.1568	9	12	4.326	1026
xpc-1 vs. cku-80	0.5263	0.7377	-0.2114	0.1676	9	9	1.783	1026
xpc-1 vs. gen-1	0.5263	-8.882e-16	0.5263	0.1676	9	9	4.44	1026
xpc-1 vs. wrn-1	0.5263	0.5461	-0.0198	0.1452	9	18	0.1929	1026
xpc-1 vs. dvc-1	0.5263	0.9961	-0.4698	0.1676	9	9	3.963	1026
csb-1;xpc-1 vs. xpa-1	0.05479	0.4352	-0.3804	0.1676	9	9	3.209	1026
csb-1;xpc-1 vs. xpg-1	0.05479	0.07007	-0.01528	0.1676	9	9	0.1289	1026
csb-1;xpc-1 vs. xpf-1	0.05479	0.6755	-0.6207	0.1676	9	9	5.236	1026
csb-1;xpc-1 vs. ercc-1	0.05479	0.3764	-0.3216	0.1568	9	12	2.9	1026
csb-1;xpc-1 vs. nth-1	0.05479	0.1359	-0.08111	0.1676	9	9	0.6842	1026
csb-1;xpc-1 vs. ung-1	0.05479	0.2846	-0.2298	0.1676	9	9	1.939	1026
csb-1;xpc-1 vs. exo-3	0.05479	1.172	-1.117	0.1874	9	6	8.43	1026
csb-1;xpc-1 vs. slx-1	0.05479	0.546	-0.4912	0.139	9	24	4.998	1026
csb-1;xpc-1 vs. fcd-2	0.05479	0.3161	-0.2613	0.1676	9	9	2.204	1026
csb-1;xpc-1 vs. exo-1	0.05479	1.006	-0.9512	0.1568	9	12	8.578	1026
csb-1;xpc-1 vs. cku-80	0.05479	0.7377	-0.6829	0.1676	9	9	5.761	1026
csb-1;xpc-1 vs. gen-1	0.05479	-8.882e-16	0.05479	0.1676	9	9	0.4622	1026
csb-1;xpc-1 vs. wrn-1	0.05479	0.5461	-0.4913	0.1452	9	18	4.786	1026
csb-1;xpc-1 vs. dvc-1	0.05479	0.9961	-0.9413	0.1676	9	9	7.941	1026
xpa-1 vs. xpg-1	0.4352	0.07007	0.3651	0.1676	9	9	3.08	1026
xpa-1 vs. xpf-1	0.4352	0.6755	-0.2403	0.1676	9	9	2.027	1026
xpa-1 vs. ercc-1	0.4352	0.3764	0.0588	0.1568	9	12	0.5303	1026
xpa-1 vs. nth-1	0.4352	0.1359	0.2993	0.1676	9	9	2.525	1026
xpa-1 vs. ung-1	0.4352	0.2846	0.1506	0.1676	9	9	1.27	1026
xpa-1 vs. exo-3	0.4352	1.172	-0.7368	0.1874	9	6	5.559	1026
xpa-1 vs. slx-1	0.4352	0.546	-0.1108	0.139	9	24	1.127	1026
xpa-1 vs. fcd-2	0.4352	0.3161	0.1191	0.1676	9	9	1.005	1026
xpa-1 vs. exo-1	0.4352	1.006	-0.5708	0.1568	9	12	5.148	1026
xpa-1 vs. cku-80	0.4352	0.7377	-0.3025	0.1676	9	9	2.552	1026
xpa-1 vs. gen-1	0.4352	-8.882e-16	0.4352	0.1676	9	9	3.671	1026
xpa-1 vs. wrn-1	0.4352	0.5461	-0.1109	0.1452	9	18	1.08	1026
xpa-1 vs. dvc-1	0.4352	0.9961	-0.5609	0.1676	9	9	4.732	1026
xpg-1 vs. xpf-1	0.07007	0.6755	-0.6054	0.1676	9	9	5.107	1026
xpg-1 vs. ercc-1	0.07007	0.3764	-0.3063	0.1568	9	12	2.763	1026
xpg-1 vs. nth-1	0.07007	0.1359	-0.06583	0.1676	9	9	0.5553	1026
xpg-1 vs. ung-1	0.07007	0.2846	-0.2145	0.1676	9	9	1.81	1026
xpg-1 vs. exo-3	0.07007	1.172	-1.102	0.1874	9	6	8.314	1026
xpg-1 vs. slx-1	0.07007	0.546	-0.4759	0.139	9	24	4.842	1026
xpg-1 vs. fcd-2	0.07007	0.3161	-0.246	0.1676	9	9	2.075	1026
xpg-1 vs. exo-1	0.07007	1.006	-0.9359	0.1568	9	12	8.441	1026
xpg-1 vs. cku-80	0.07007	0.7377	-0.6676	0.1676	9	9	5.632	1026
xpg-1 vs. gen-1	0.07007	-8.882e-16	0.07007	0.1676	9	9	0.5911	1026
xpg-1 vs. wrn-1	0.07007	0.5461	-0.476	0.1452	9	18	4.637	1026
xpg-1 vs. dvc-1	0.07007	0.9961	-0.926	0.1676	9	9	7.812	1026
xpf-1 vs. ercc-1	0.6755	0.3764	0.2991	0.1568	9	12	2.697	1026
xpf-1 vs. nth-1	0.6755	0.1359	0.5396	0.1676	9	9	4.552	1026
xpf-1 vs. ung-1	0.6755	0.2846	0.3909	0.1676	9	9	3.298	1026
xpf-1 vs. exo-3	0.6755	1.172	-0.4965	0.1874	9	6	3.746	1026
xpf-1 vs. slx-1	0.6755	0.546	0.1295	0.139	9	24	1.318	1026
xpf-1 vs. fcd-2	0.6755	0.3161	0.3594	0.1676	9	9	3.032	1026
xpf-1 vs. exo-1	0.6755	1.006	-0.3305	0.1568	9	12	2.981	1026
xpf-1 vs. cku-80	0.6755	0.7377	-0.0622	0.1676	9	9	0.5247	1026
xpf-1 vs. gen-1	0.6755	-8.882e-16	0.6755	0.1676	9	9	5.698	1026
xpf-1 vs. wrn-1	0.6755	0.5461	0.1294	0.1452	9	18	1.26	1026
xpf-1 vs. dvc-1	0.6755	0.9961	-0.3206	0.1676	9	9	2.705	1026
ercc-1 vs. nth-1	0.3764	0.1359	0.2405	0.1568	12	9	2.169	1026
ercc-1 vs. ung-1	0.3764	0.2846	0.0918	0.1568	12	9	0.8279	1026
ercc-1 vs. exo-3	0.3764	1.172	-0.7956	0.1778	12	6	6.328	1026
ercc-1 vs. slx-1	0.3764	0.546	-0.1696	0.1257	12	24	1.908	1026
ercc-1 vs. fcd-2	0.3764	0.3161	0.0603	0.1568	12	9	0.5438	1026
ercc-1 vs. exo-1	0.3764	1.006	-0.6296	0.1452	12	12	6.133	1026
ercc-1 vs. cku-80	0.3764	0.7377	-0.3613	0.1568	12	9	3.258	1026
ercc-1 vs. gen-1	0.3764	-8.882e-16	0.3764	0.1568	12	9	3.394	1026
ercc-1 vs. wrn-1	0.3764	0.5461	-0.1697	0.1325	12	18	1.811	1026
ercc-1 vs. dvc-1	0.3764	0.9961	-0.6197	0.1568	12	9	5.589	1026
nth-1 vs. ung-1	0.1359	0.2846	-0.1487	0.1676	9	9	1.254	1026
nth-1 vs. exo-3	0.1359	1.172	-1.036	0.1874	9	6	7.818	1026
nth-1 vs. slx-1	0.1359	0.546	-0.4101	0.139	9	24	4.172	1026
nth-1 vs. fcd-2	0.1359	0.3161	-0.1802	0.1676	9	9	1.52	1026
nth-1 vs. exo-1	0.1359	1.006	-0.8701	0.1568	9	12	7.847	1026
nth-1 vs. cku-80	0.1359	0.7377	-0.6018	0.1676	9	9	5.077	1026
nth-1 vs. gen-1	0.1359	-8.882e-16	0.1359	0.1676	9	9	1.146	1026
nth-1 vs. wrn-1	0.1359	0.5461	-0.4102	0.1452	9	18	3.996	1026
nth-1 vs. dvc-1	0.1359	0.9961	-0.8602	0.1676	9	9	7.257	1026
ung-1 vs. exo-3	0.2846	1.172	-0.8874	0.1874	9	6	6.696	1026
ung-1 vs. slx-1	0.2846	0.546	-0.2614	0.139	9	24	2.659	1026
ung-1 vs. fcd-2	0.2846	0.3161	-0.0315	0.1676	9	9	0.2657	1026
ung-1 vs. exo-1	0.2846	1.006	-0.7214	0.1568	9	12	6.506	1026
ung-1 vs. cku-80	0.2846	0.7377	-0.4531	0.1676	9	9	3.822	1026
ung-1 vs. gen-1	0.2846	-8.882e-16	0.2846	0.1676	9	9	2.401	1026
ung-1 vs. wrn-1	0.2846	0.5461	-0.2615	0.1452	9	18	2.547	1026
ung-1 vs. dvc-1	0.2846	0.9961	-0.7115	0.1676	9	9	6.002	1026
exo-3 vs. slx-1	1.172	0.546	0.626	0.1623	6	24	5.454	1026
exo-3 vs. fcd-2	1.172	0.3161	0.8559	0.1874	6	9	6.458	1026
exo-3 vs. exo-1	1.172	1.006	0.166	0.1778	6	12	1.32	1026
exo-3 vs. cku-80	1.172	0.7377	0.4343	0.1874	6	9	3.277	1026
exo-3 vs. gen-1	1.172	-8.882e-16	1.172	0.1874	6	9	8.843	1026
exo-3 vs. wrn-1	1.172	0.5461	0.6259	0.1676	6	18	5.28	1026
exo-3 vs. dvc-1	1.172	0.9961	0.1759	0.1874	6	9	1.327	1026
slx-1 vs. fcd-2	0.546	0.3161	0.2299	0.139	24	9	2.339	1026
slx-1 vs. exo-1	0.546	1.006	-0.46	0.1257	24	12	5.174	1026
slx-1 vs. cku-80	0.546	0.7377	-0.1917	0.139	24	9	1.95	1026
slx-1 vs. gen-1	0.546	-8.882e-16	0.546	0.139	24	9	5.555	1026
slx-1 vs. wrn-1	0.546	0.5461	-0.0001	0.1109	24	18	0.001275	1026
slx-1 vs. dvc-1	0.546	0.9961	-0.4501	0.139	24	9	4.579	1026
fcd-2 vs. exo-1	0.3161	1.006	-0.6899	0.1568	9	12	6.222	1026
fcd-2 vs. cku-80	0.3161	0.7377	-0.4216	0.1676	9	9	3.557	1026
fcd-2 vs. gen-1	0.3161	-8.882e-16	0.3161	0.1676	9	9	2.667	1026
fcd-2 vs. wrn-1	0.3161	0.5461	-0.23	0.1452	9	18	2.24	1026
fcd-2 vs. dvc-1	0.3161	0.9961	-0.68	0.1676	9	9	5.736	1026
exo-1 vs. cku-80	1.006	0.7377	0.2683	0.1568	12	9	2.42	1026
exo-1 vs. gen-1	1.006	-8.882e-16	1.006	0.1568	12	9	9.072	1026
exo-1 vs. wrn-1	1.006	0.5461	0.4599	0.1325	12	18	4.907	1026
exo-1 vs. dvc-1	1.006	0.9961	0.0099	0.1568	12	9	0.08928	1026
cku-80 vs. gen-1	0.7377	-8.882e-16	0.7377	0.1676	9	9	6.223	1026
cku-80 vs. wrn-1	0.7377	0.5461	0.1916	0.1452	9	18	1.866	1026
cku-80 vs. dvc-1	0.7377	0.9961	-0.2584	0.1676	9	9	2.18	1026
gen-1 vs. wrn-1	-8.882e-16	0.5461	-0.5461	0.1452	9	18	5.319	1026
gen-1 vs. dvc-1	-8.882e-16	0.9961	-0.9961	0.1676	9	9	8.403	1026
wrn-1 vs. dvc-1	0.5461	0.9961	-0.45	0.1452	18	9	4.383	1026
adh-5(RNAi)
Wildtype vs. csb-1	1	0.9264	0.0736	0.1676	9	9	0.6209	1026
Wildtype vs. xpc-1	1	0.9361	0.0639	0.1676	9	9	0.5391	1026
Wildtype vs. csb-1;xpc-1	1	0.9062	0.0938	0.1676	9	9	0.7913	1026
Wildtype vs. xpa-1	1	1.05	-0.05	0.1676	9	9	0.4218	1026
Wildtype vs. xpg-1	1	0.8892	0.1108	0.1676	9	9	0.9347	1026
Wildtype vs. xpf-1	1	0.779	0.221	0.1676	9	9	1.864	1026
Wildtype vs. ercc-1	1	1.035	-0.035	0.1676	9	9	0.2953	1026
Wildtype vs. nth-1	1	0.9603	0.0397	0.1676	9	9	0.3349	1026
Wildtype vs. ung-1	1	1.002	-0.002	0.1676	9	9	0.01687	1026
Wildtype vs. exo-3	1	1.057	-0.057	0.1676	9	9	0.4808	1026
Wildtype vs. slx-1	1	0.9365	0.0635	0.139	9	24	0.6461	1026
Wildtype vs. fcd-2	1	0.7958	0.2042	0.1676	9	9	1.723	1026
Wildtype vs. exo-1	1	1.017	-0.017	0.1568	9	12	0.1533	1026
Wildtype vs. cku-80	1	1.037	-0.037	0.1676	9	9	0.3121	1026
Wildtype vs. gen-1	1	1.221	-0.221	0.1676	9	9	1.864	1026
Wildtype vs. wrn-1	1	1.009	-0.009	0.1452	9	18	0.08767	1026
Wildtype vs. dvc-1	1	0.9889	0.0111	0.1676	9	9	0.09364	1026
csb-1 vs. xpc-1	0.9264	0.9361	-0.0097	0.1676	9	9	0.08183	1026
csb-1 vs. csb-1;xpc-1	0.9264	0.9062	0.0202	0.1676	9	9	0.1704	1026
csb-1 vs. xpa-1	0.9264	1.05	-0.1236	0.1676	9	9	1.043	1026
csb-1 vs. xpg-1	0.9264	0.8892	0.0372	0.1676	9	9	0.3138	1026
csb-1 vs. xpf-1	0.9264	0.779	0.1474	0.1676	9	9	1.243	1026
csb-1 vs. ercc-1	0.9264	1.035	-0.1086	0.1676	9	9	0.9161	1026
csb-1 vs. nth-1	0.9264	0.9603	-0.0339	0.1676	9	9	0.286	1026
csb-1 vs. ung-1	0.9264	1.002	-0.0756	0.1676	9	9	0.6378	1026
csb-1 vs. exo-3	0.9264	1.057	-0.1306	0.1676	9	9	1.102	1026
csb-1 vs. slx-1	0.9264	0.9365	-0.0101	0.139	9	24	0.1028	1026
csb-1 vs. fcd-2	0.9264	0.7958	0.1306	0.1676	9	9	1.102	1026
csb-1 vs. exo-1	0.9264	1.017	-0.0906	0.1568	9	12	0.8171	1026
csb-1 vs. cku-80	0.9264	1.037	-0.1106	0.1676	9	9	0.933	1026
csb-1 vs. gen-1	0.9264	1.221	-0.2946	0.1676	9	9	2.485	1026
csb-1 vs. wrn-1	0.9264	1.009	-0.0826	0.1452	9	18	0.8046	1026
csb-1 vs. dvc-1	0.9264	0.9889	-0.0625	0.1676	9	9	0.5272	1026
xpc-1 vs. csb-1;xpc-1	0.9361	0.9062	0.0299	0.1676	9	9	0.2522	1026
xpc-1 vs. xpa-1	0.9361	1.05	-0.1139	0.1676	9	9	0.9608	1026
xpc-1 vs. xpg-1	0.9361	0.8892	0.0469	0.1676	9	9	0.3956	1026
xpc-1 vs. xpf-1	0.9361	0.779	0.1571	0.1676	9	9	1.325	1026
xpc-1 vs. ercc-1	0.9361	1.035	-0.0989	0.1676	9	9	0.8343	1026
xpc-1 vs. nth-1	0.9361	0.9603	-0.0242	0.1676	9	9	0.2041	1026
xpc-1 vs. ung-1	0.9361	1.002	-0.0659	0.1676	9	9	0.5559	1026
xpc-1 vs. exo-3	0.9361	1.057	-0.1209	0.1676	9	9	1.02	1026
xpc-1 vs. slx-1	0.9361	0.9365	-0.0004	0.139	9	24	0.00407	1026
xpc-1 vs. fcd-2	0.9361	0.7958	0.1403	0.1676	9	9	1.184	1026
xpc-1 vs. exo-1	0.9361	1.017	-0.0809	0.1568	9	12	0.7296	1026
xpc-1 vs. cku-80	0.9361	1.037	-0.1009	0.1676	9	9	0.8512	1026
xpc-1 vs. gen-1	0.9361	1.221	-0.2849	0.1676	9	9	2.403	1026
xpc-1 vs. wrn-1	0.9361	1.009	-0.0729	0.1452	9	18	0.7101	1026
xpc-1 vs. dvc-1	0.9361	0.9889	-0.0528	0.1676	9	9	0.4454	1026
csb-1;xpc-1 vs. xpa-1	0.9062	1.05	-0.1438	0.1676	9	9	1.213	1026
csb-1;xpc-1 vs. xpg-1	0.9062	0.8892	0.017	0.1676	9	9	0.1434	1026
csb-1;xpc-1 vs. xpf-1	0.9062	0.779	0.1272	0.1676	9	9	1.073	1026
csb-1;xpc-1 vs. ercc-1	0.9062	1.035	-0.1288	0.1676	9	9	1.087	1026
csb-1;xpc-1 vs. nth-1	0.9062	0.9603	-0.0541	0.1676	9	9	0.4564	1026
csb-1;xpc-1 vs. ung-1	0.9062	1.002	-0.0958	0.1676	9	9	0.8082	1026
csb-1;xpc-1 vs. exo-3	0.9062	1.057	-0.1508	0.1676	9	9	1.272	1026
csb-1;xpc-1 vs. slx-1	0.9062	0.9365	-0.0303	0.139	9	24	0.3083	1026
csb-1;xpc-1 vs. fcd-2	0.9062	0.7958	0.1104	0.1676	9	9	0.9313	1026
csb-1;xpc-1 vs. exo-1	0.9062	1.017	-0.1108	0.1568	9	12	0.9992	1026
csb-1;xpc-1 vs. cku-80	0.9062	1.037	-0.1308	0.1676	9	9	1.103	1026
csb-1;xpc-1 vs. gen-1	0.9062	1.221	-0.3148	0.1676	9	9	2.656	1026
csb-1;xpc-1 vs. wrn-1	0.9062	1.009	-0.1028	0.1452	9	18	1.001	1026
csb-1;xpc-1 vs. dvc-1	0.9062	0.9889	-0.0827	0.1676	9	9	0.6976	1026
xpa-1 vs. xpg-1	1.05	0.8892	0.1608	0.1676	9	9	1.356	1026
xpa-1 vs. xpf-1	1.05	0.779	0.271	0.1676	9	9	2.286	1026
xpa-1 vs. ercc-1	1.05	1.035	0.015	0.1676	9	9	0.1265	1026
xpa-1 vs. nth-1	1.05	0.9603	0.0897	0.1676	9	9	0.7567	1026
xpa-1 vs. ung-1	1.05	1.002	0.048	0.1676	9	9	0.4049	1026
xpa-1 vs. exo-3	1.05	1.057	-0.007	0.1676	9	9	0.05905	1026
xpa-1 vs. slx-1	1.05	0.9365	0.1135	0.139	9	24	1.155	1026
xpa-1 vs. fcd-2	1.05	0.7958	0.2542	0.1676	9	9	2.144	1026
xpa-1 vs. exo-1	1.05	1.017	0.033	0.1568	9	12	0.2976	1026
xpa-1 vs. cku-80	1.05	1.037	0.013	0.1676	9	9	0.1097	1026
xpa-1 vs. gen-1	1.05	1.221	-0.171	0.1676	9	9	1.443	1026
xpa-1 vs. wrn-1	1.05	1.009	0.041	0.1452	9	18	0.3994	1026
xpa-1 vs. dvc-1	1.05	0.9889	0.0611	0.1676	9	9	0.5154	1026
xpg-1 vs. xpf-1	0.8892	0.779	0.1102	0.1676	9	9	0.9296	1026
xpg-1 vs. ercc-1	0.8892	1.035	-0.1458	0.1676	9	9	1.23	1026
xpg-1 vs. nth-1	0.8892	0.9603	-0.0711	0.1676	9	9	0.5998	1026
xpg-1 vs. ung-1	0.8892	1.002	-0.1128	0.1676	9	9	0.9516	1026
xpg-1 vs. exo-3	0.8892	1.057	-0.1678	0.1676	9	9	1.416	1026
xpg-1 vs. slx-1	0.8892	0.9365	-0.0473	0.139	9	24	0.4812	1026
xpg-1 vs. fcd-2	0.8892	0.7958	0.0934	0.1676	9	9	0.7879	1026
xpg-1 vs. exo-1	0.8892	1.017	-0.1278	0.1568	9	12	1.153	1026
xpg-1 vs. cku-80	0.8892	1.037	-0.1478	0.1676	9	9	1.247	1026
xpg-1 vs. gen-1	0.8892	1.221	-0.3318	0.1676	9	9	2.799	1026
xpg-1 vs. wrn-1	0.8892	1.009	-0.1198	0.1452	9	18	1.167	1026
xpg-1 vs. dvc-1	0.8892	0.9889	-0.0997	0.1676	9	9	0.8411	1026
xpf-1 vs. ercc-1	0.779	1.035	-0.256	0.1676	9	9	2.16	1026
xpf-1 vs. nth-1	0.779	0.9603	-0.1813	0.1676	9	9	1.529	1026
xpf-1 vs. ung-1	0.779	1.002	-0.223	0.1676	9	9	1.881	1026
xpf-1 vs. exo-3	0.779	1.057	-0.278	0.1676	9	9	2.345	1026
xpf-1 vs. slx-1	0.779	0.9365	-0.1575	0.139	9	24	1.602	1026
xpf-1 vs. fcd-2	0.779	0.7958	-0.0168	0.1676	9	9	0.1417	1026
xpf-1 vs. exo-1	0.779	1.017	-0.238	0.1568	9	12	2.146	1026
xpf-1 vs. cku-80	0.779	1.037	-0.258	0.1676	9	9	2.176	1026
xpf-1 vs. gen-1	0.779	1.221	-0.442	0.1676	9	9	3.729	1026
xpf-1 vs. wrn-1	0.779	1.009	-0.23	0.1452	9	18	2.24	1026
xpf-1 vs. dvc-1	0.779	0.9889	-0.2099	0.1676	9	9	1.771	1026
ercc-1 vs. nth-1	1.035	0.9603	0.0747	0.1676	9	9	0.6302	1026
ercc-1 vs. ung-1	1.035	1.002	0.033	0.1676	9	9	0.2784	1026
ercc-1 vs. exo-3	1.035	1.057	-0.022	0.1676	9	9	0.1856	1026
ercc-1 vs. slx-1	1.035	0.9365	0.0985	0.139	9	24	1.002	1026
ercc-1 vs. fcd-2	1.035	0.7958	0.2392	0.1676	9	9	2.018	1026
ercc-1 vs. exo-1	1.035	1.017	0.018	0.1568	9	12	0.1623	1026
ercc-1 vs. cku-80	1.035	1.037	-0.002	0.1676	9	9	0.01687	1026
ercc-1 vs. gen-1	1.035	1.221	-0.186	0.1676	9	9	1.569	1026
ercc-1 vs. wrn-1	1.035	1.009	0.026	0.1452	9	18	0.2533	1026
ercc-1 vs. dvc-1	1.035	0.9889	0.0461	0.1676	9	9	0.3889	1026
nth-1 vs. ung-1	0.9603	1.002	-0.0417	0.1676	9	9	0.3518	1026
nth-1 vs. exo-3	0.9603	1.057	-0.0967	0.1676	9	9	0.8157	1026
nth-1 vs. slx-1	0.9603	0.9365	0.0238	0.139	9	24	0.2421	1026
nth-1 vs. fcd-2	0.9603	0.7958	0.1645	0.1676	9	9	1.388	1026
nth-1 vs. exo-1	0.9603	1.017	-0.0567	0.1568	9	12	0.5113	1026
nth-1 vs. cku-80	0.9603	1.037	-0.0767	0.1676	9	9	0.647	1026
nth-1 vs. gen-1	0.9603	1.221	-0.2607	0.1676	9	9	2.199	1026
nth-1 vs. wrn-1	0.9603	1.009	-0.0487	0.1452	9	18	0.4744	1026
nth-1 vs. dvc-1	0.9603	0.9889	-0.0286	0.1676	9	9	0.2413	1026
ung-1 vs. exo-3	1.002	1.057	-0.055	0.1676	9	9	0.464	1026
ung-1 vs. slx-1	1.002	0.9365	0.0655	0.139	9	24	0.6664	1026
ung-1 vs. fcd-2	1.002	0.7958	0.2062	0.1676	9	9	1.739	1026
ung-1 vs. exo-1	1.002	1.017	-0.015	0.1568	9	12	0.1353	1026
ung-1 vs. cku-80	1.002	1.037	-0.035	0.1676	9	9	0.2953	1026
ung-1 vs. gen-1	1.002	1.221	-0.219	0.1676	9	9	1.847	1026
ung-1 vs. wrn-1	1.002	1.009	-0.007	0.1452	9	18	0.06819	1026
ung-1 vs. dvc-1	1.002	0.9889	0.0131	0.1676	9	9	0.1105	1026
exo-3 vs. slx-1	1.057	0.9365	0.1205	0.139	9	24	1.226	1026
exo-3 vs. fcd-2	1.057	0.7958	0.2612	0.1676	9	9	2.203	1026
exo-3 vs. exo-1	1.057	1.017	0.04	0.1568	9	12	0.3607	1026
exo-3 vs. cku-80	1.057	1.037	0.02	0.1676	9	9	0.1687	1026
exo-3 vs. gen-1	1.057	1.221	-0.164	0.1676	9	9	1.383	1026
exo-3 vs. wrn-1	1.057	1.009	0.048	0.1452	9	18	0.4676	1026
exo-3 vs. dvc-1	1.057	0.9889	0.0681	0.1676	9	9	0.5745	1026
slx-1 vs. fcd-2	0.9365	0.7958	0.1407	0.139	24	9	1.431	1026
slx-1 vs. exo-1	0.9365	1.017	-0.0805	0.1257	24	12	0.9054	1026
slx-1 vs. cku-80	0.9365	1.037	-0.1005	0.139	24	9	1.022	1026
slx-1 vs. gen-1	0.9365	1.221	-0.2845	0.139	24	9	2.895	1026
slx-1 vs. wrn-1	0.9365	1.009	-0.0725	0.1109	24	18	0.9247	1026
slx-1 vs. dvc-1	0.9365	0.9889	-0.0524	0.139	24	9	0.5331	1026
fcd-2 vs. exo-1	0.7958	1.017	-0.2212	0.1568	9	12	1.995	1026
fcd-2 vs. cku-80	0.7958	1.037	-0.2412	0.1676	9	9	2.035	1026
fcd-2 vs. gen-1	0.7958	1.221	-0.4252	0.1676	9	9	3.587	1026
fcd-2 vs. wrn-1	0.7958	1.009	-0.2132	0.1452	9	18	2.077	1026
fcd-2 vs. dvc-1	0.7958	0.9889	-0.1931	0.1676	9	9	1.629	1026
exo-1 vs. cku-80	1.017	1.037	-0.02	0.1568	12	9	0.1804	1026
exo-1 vs. gen-1	1.017	1.221	-0.204	0.1568	12	9	1.84	1026
exo-1 vs. wrn-1	1.017	1.009	0.008	0.1325	12	18	0.08536	1026
exo-1 vs. dvc-1	1.017	0.9889	0.0281	0.1568	12	9	0.2534	1026
cku-80 vs. gen-1	1.037	1.221	-0.184	0.1676	9	9	1.552	1026
cku-80 vs. wrn-1	1.037	1.009	0.028	0.1452	9	18	0.2727	1026
cku-80 vs. dvc-1	1.037	0.9889	0.0481	0.1676	9	9	0.4058	1026
gen-1 vs. wrn-1	1.221	1.009	0.212	0.1452	9	18	2.065	1026
gen-1 vs. dvc-1	1.221	0.9889	0.2321	0.1676	9	9	1.958	1026
wrn-1 vs. dvc-1	1.009	0.9889	0.0201	0.1452	18	9	0.1958	1026
5 mM FA adh-5(RNAi)
Wildtype vs. csb-1	1	0.7632	0.2368	0.1676	9	9	1.998	1026
Wildtype vs. xpc-1	1	0.9247	0.0753	0.1676	9	9	0.6352	1026
Wildtype vs. csb-1;xpc-1	1	0.6473	0.3527	0.1676	9	9	2.975	1026
Wildtype vs. xpa-1	1	0.6686	0.3314	0.1676	9	9	2.796	1026
Wildtype vs. xpg-1	1	0.723	0.277	0.1676	9	9	2.337	1026
Wildtype vs. xpf-1	1	0.8644	0.1356	0.1676	9	9	1.144	1026
Wildtype vs. ercc-1	1	0.7224	0.2776	0.1676	9	9	2.342	1026
Wildtype vs. nth-1	1	0.8505	0.1495	0.1676	9	9	1.261	1026
Wildtype vs. ung-1	1	0.9728	0.0272	0.1676	9	9	0.2295	1026
Wildtype vs. exo-3	1	1.077	-0.077	0.1676	9	9	0.6496	1026
Wildtype vs. slx-1	1	0.5953	0.4047	0.139	9	24	4.117	1026
Wildtype vs. fcd-2	1	1.048	-0.048	0.1676	9	9	0.4049	1026
Wildtype vs. exo-1	1	1.054	-0.054	0.1568	9	12	0.487	1026
Wildtype vs. cku-80	1	1.278	-0.278	0.1676	9	9	2.345	1026
Wildtype vs. gen-1	1	-4.441e-16	1	0.1676	9	9	8.436	1026
Wildtype vs. wrn-1	1	1.227	-0.227	0.1452	9	18	2.211	1026
Wildtype vs. dvc-1	1	0.839	0.161	0.1676	9	9	1.358	1026
csb-1 vs. xpc-1	0.7632	0.9247	-0.1615	0.1676	9	9	1.362	1026
csb-1 vs. csb-1;xpc-1	0.7632	0.6473	0.1159	0.1676	9	9	0.9777	1026
csb-1 vs. xpa-1	0.7632	0.6686	0.0946	0.1676	9	9	0.798	1026
csb-1 vs. xpg-1	0.7632	0.723	0.0402	0.1676	9	9	0.3391	1026
csb-1 vs. xpf-1	0.7632	0.8644	-0.1012	0.1676	9	9	0.8537	1026
csb-1 vs. ercc-1	0.7632	0.7224	0.0408	0.1676	9	9	0.3442	1026
csb-1 vs. nth-1	0.7632	0.8505	-0.0873	0.1676	9	9	0.7364	1026
csb-1 vs. ung-1	0.7632	0.9728	-0.2096	0.1676	9	9	1.768	1026
csb-1 vs. exo-3	0.7632	1.077	-0.3138	0.1676	9	9	2.647	1026
csb-1 vs. slx-1	0.7632	0.5953	0.1679	0.139	9	24	1.708	1026
csb-1 vs. fcd-2	0.7632	1.048	-0.2848	0.1676	9	9	2.403	1026
csb-1 vs. exo-1	0.7632	1.054	-0.2908	0.1568	9	12	2.623	1026
csb-1 vs. cku-80	0.7632	1.278	-0.5148	0.1676	9	9	4.343	1026
csb-1 vs. gen-1	0.7632	-4.441e-16	0.7632	0.1676	9	9	6.438	1026
csb-1 vs. wrn-1	0.7632	1.227	-0.4638	0.1452	9	18	4.518	1026
csb-1 vs. dvc-1	0.7632	0.839	-0.0758	0.1676	9	9	0.6394	1026
xpc-1 vs. csb-1;xpc-1	0.9247	0.6473	0.2774	0.1676	9	9	2.34	1026
xpc-1 vs. xpa-1	0.9247	0.6686	0.2561	0.1676	9	9	2.16	1026
xpc-1 vs. xpg-1	0.9247	0.723	0.2017	0.1676	9	9	1.702	1026
xpc-1 vs. xpf-1	0.9247	0.8644	0.0603	0.1676	9	9	0.5087	1026
xpc-1 vs. ercc-1	0.9247	0.7224	0.2023	0.1676	9	9	1.707	1026
xpc-1 vs. nth-1	0.9247	0.8505	0.0742	0.1676	9	9	0.6259	1026
xpc-1 vs. ung-1	0.9247	0.9728	-0.0481	0.1676	9	9	0.4058	1026
xpc-1 vs. exo-3	0.9247	1.077	-0.1523	0.1676	9	9	1.285	1026
xpc-1 vs. slx-1	0.9247	0.5953	0.3294	0.139	9	24	3.351	1026
xpc-1 vs. fcd-2	0.9247	1.048	-0.1233	0.1676	9	9	1.04	1026
xpc-1 vs. exo-1	0.9247	1.054	-0.1293	0.1568	9	12	1.166	1026
xpc-1 vs. cku-80	0.9247	1.278	-0.3533	0.1676	9	9	2.98	1026
xpc-1 vs. gen-1	0.9247	-4.441e-16	0.9247	0.1676	9	9	7.801	1026
xpc-1 vs. wrn-1	0.9247	1.227	-0.3023	0.1452	9	18	2.945	1026
xpc-1 vs. dvc-1	0.9247	0.839	0.0857	0.1676	9	9	0.723	1026
csb-1;xpc-1 vs. xpa-1	0.6473	0.6686	-0.0213	0.1676	9	9	0.1797	1026
csb-1;xpc-1 vs. xpg-1	0.6473	0.723	-0.0757	0.1676	9	9	0.6386	1026
csb-1;xpc-1 vs. xpf-1	0.6473	0.8644	-0.2171	0.1676	9	9	1.831	1026
csb-1;xpc-1 vs. ercc-1	0.6473	0.7224	-0.0751	0.1676	9	9	0.6335	1026
csb-1;xpc-1 vs. nth-1	0.6473	0.8505	-0.2032	0.1676	9	9	1.714	1026
csb-1;xpc-1 vs. ung-1	0.6473	0.9728	-0.3255	0.1676	9	9	2.746	1026
csb-1;xpc-1 vs. exo-3	0.6473	1.077	-0.4297	0.1676	9	9	3.625	1026
csb-1;xpc-1 vs. slx-1	0.6473	0.5953	0.052	0.139	9	24	0.529	1026
csb-1;xpc-1 vs. fcd-2	0.6473	1.048	-0.4007	0.1676	9	9	3.38	1026
csb-1;xpc-1 vs. exo-1	0.6473	1.054	-0.4067	0.1568	9	12	3.668	1026
csb-1;xpc-1 vs. cku-80	0.6473	1.278	-0.6307	0.1676	9	9	5.32	1026
csb-1;xpc-1 vs. gen-1	0.6473	-4.441e-16	0.6473	0.1676	9	9	5.461	1026
csb-1;xpc-1 vs. wrn-1	0.6473	1.227	-0.5797	0.1452	9	18	5.647	1026
csb-1;xpc-1 vs. dvc-1	0.6473	0.839	-0.1917	0.1676	9	9	1.617	1026
xpa-1 vs. xpg-1	0.6686	0.723	-0.0544	0.1676	9	9	0.4589	1026
xpa-1 vs. xpf-1	0.6686	0.8644	-0.1958	0.1676	9	9	1.652	1026
xpa-1 vs. ercc-1	0.6686	0.7224	-0.0538	0.1676	9	9	0.4538	1026
xpa-1 vs. nth-1	0.6686	0.8505	-0.1819	0.1676	9	9	1.534	1026
xpa-1 vs. ung-1	0.6686	0.9728	-0.3042	0.1676	9	9	2.566	1026
xpa-1 vs. exo-3	0.6686	1.077	-0.4084	0.1676	9	9	3.445	1026
xpa-1 vs. slx-1	0.6686	0.5953	0.0733	0.139	9	24	0.7458	1026
xpa-1 vs. fcd-2	0.6686	1.048	-0.3794	0.1676	9	9	3.201	1026
xpa-1 vs. exo-1	0.6686	1.054	-0.3854	0.1568	9	12	3.476	1026
xpa-1 vs. cku-80	0.6686	1.278	-0.6094	0.1676	9	9	5.141	1026
xpa-1 vs. gen-1	0.6686	-4.441e-16	0.6686	0.1676	9	9	5.64	1026
xpa-1 vs. wrn-1	0.6686	1.227	-0.5584	0.1452	9	18	5.439	1026
xpa-1 vs. dvc-1	0.6686	0.839	-0.1704	0.1676	9	9	1.437	1026
xpg-1 vs. xpf-1	0.723	0.8644	-0.1414	0.1676	9	9	1.193	1026
xpg-1 vs. ercc-1	0.723	0.7224	0.0006	0.1676	9	9	0.005062	1026
xpg-1 vs. nth-1	0.723	0.8505	-0.1275	0.1676	9	9	1.076	1026
xpg-1 vs. ung-1	0.723	0.9728	-0.2498	0.1676	9	9	2.107	1026
xpg-1 vs. exo-3	0.723	1.077	-0.354	0.1676	9	9	2.986	1026
xpg-1 vs. slx-1	0.723	0.5953	0.1277	0.139	9	24	1.299	1026
xpg-1 vs. fcd-2	0.723	1.048	-0.325	0.1676	9	9	2.742	1026
xpg-1 vs. exo-1	0.723	1.054	-0.331	0.1568	9	12	2.985	1026
xpg-1 vs. cku-80	0.723	1.278	-0.555	0.1676	9	9	4.682	1026
xpg-1 vs. gen-1	0.723	-4.441e-16	0.723	0.1676	9	9	6.099	1026
xpg-1 vs. wrn-1	0.723	1.227	-0.504	0.1452	9	18	4.909	1026
xpg-1 vs. dvc-1	0.723	0.839	-0.116	0.1676	9	9	0.9786	1026
xpf-1 vs. ercc-1	0.8644	0.7224	0.142	0.1676	9	9	1.198	1026
xpf-1 vs. nth-1	0.8644	0.8505	0.0139	0.1676	9	9	0.1173	1026
xpf-1 vs. ung-1	0.8644	0.9728	-0.1084	0.1676	9	9	0.9144	1026
xpf-1 vs. exo-3	0.8644	1.077	-0.2126	0.1676	9	9	1.793	1026
xpf-1 vs. slx-1	0.8644	0.5953	0.2691	0.139	9	24	2.738	1026
xpf-1 vs. fcd-2	0.8644	1.048	-0.1836	0.1676	9	9	1.549	1026
xpf-1 vs. exo-1	0.8644	1.054	-0.1896	0.1568	9	12	1.71	1026
xpf-1 vs. cku-80	0.8644	1.278	-0.4136	0.1676	9	9	3.489	1026
xpf-1 vs. gen-1	0.8644	-4.441e-16	0.8644	0.1676	9	9	7.292	1026
xpf-1 vs. wrn-1	0.8644	1.227	-0.3626	0.1452	9	18	3.532	1026
xpf-1 vs. dvc-1	0.8644	0.839	0.0254	0.1676	9	9	0.2143	1026
ercc-1 vs. nth-1	0.7224	0.8505	-0.1281	0.1676	9	9	1.081	1026
ercc-1 vs. ung-1	0.7224	0.9728	-0.2504	0.1676	9	9	2.112	1026
ercc-1 vs. exo-3	0.7224	1.077	-0.3546	0.1676	9	9	2.991	1026
ercc-1 vs. slx-1	0.7224	0.5953	0.1271	0.139	9	24	1.293	1026
ercc-1 vs. fcd-2	0.7224	1.048	-0.3256	0.1676	9	9	2.747	1026
ercc-1 vs. exo-1	0.7224	1.054	-0.3316	0.1568	9	12	2.99	1026
ercc-1 vs. cku-80	0.7224	1.278	-0.5556	0.1676	9	9	4.687	1026
ercc-1 vs. gen-1	0.7224	-4.441e-16	0.7224	0.1676	9	9	6.094	1026
ercc-1 vs. wrn-1	0.7224	1.227	-0.5046	0.1452	9	18	4.915	1026
ercc-1 vs. dvc-1	0.7224	0.839	-0.1166	0.1676	9	9	0.9836	1026
nth-1 vs. ung-1	0.8505	0.9728	-0.1223	0.1676	9	9	1.032	1026
nth-1 vs. exo-3	0.8505	1.077	-0.2265	0.1676	9	9	1.911	1026
nth-1 vs. slx-1	0.8505	0.5953	0.2552	0.139	9	24	2.596	1026
nth-1 vs. fcd-2	0.8505	1.048	-0.1975	0.1676	9	9	1.666	1026
nth-1 vs. exo-1	0.8505	1.054	-0.2035	0.1568	9	12	1.835	1026
nth-1 vs. cku-80	0.8505	1.278	-0.4275	0.1676	9	9	3.606	1026
nth-1 vs. gen-1	0.8505	-4.441e-16	0.8505	0.1676	9	9	7.175	1026
nth-1 vs. wrn-1	0.8505	1.227	-0.3765	0.1452	9	18	3.667	1026
nth-1 vs. dvc-1	0.8505	0.839	0.0115	0.1676	9	9	0.09701	1026
ung-1 vs. exo-3	0.9728	1.077	-0.1042	0.1676	9	9	0.879	1026
ung-1 vs. slx-1	0.9728	0.5953	0.3775	0.139	9	24	3.841	1026
ung-1 vs. fcd-2	0.9728	1.048	-0.0752	0.1676	9	9	0.6344	1026
ung-1 vs. exo-1	0.9728	1.054	-0.0812	0.1568	9	12	0.7323	1026
ung-1 vs. cku-80	0.9728	1.278	-0.3052	0.1676	9	9	2.575	1026
ung-1 vs. gen-1	0.9728	-4.441e-16	0.9728	0.1676	9	9	8.206	1026
ung-1 vs. wrn-1	0.9728	1.227	-0.2542	0.1452	9	18	2.476	1026
ung-1 vs. dvc-1	0.9728	0.839	0.1338	0.1676	9	9	1.129	1026
exo-3 vs. slx-1	1.077	0.5953	0.4817	0.139	9	24	4.901	1026
exo-3 vs. fcd-2	1.077	1.048	0.029	0.1676	9	9	0.2446	1026
exo-3 vs. exo-1	1.077	1.054	0.023	0.1568	9	12	0.2074	1026
exo-3 vs. cku-80	1.077	1.278	-0.201	0.1676	9	9	1.696	1026
exo-3 vs. gen-1	1.077	-4.441e-16	1.077	0.1676	9	9	9.085	1026
exo-3 vs. wrn-1	1.077	1.227	-0.15	0.1452	9	18	1.461	1026
exo-3 vs. dvc-1	1.077	0.839	0.238	0.1676	9	9	2.008	1026
slx-1 vs. fcd-2	0.5953	1.048	-0.4527	0.139	24	9	4.606	1026
slx-1 vs. exo-1	0.5953	1.054	-0.4587	0.1257	24	12	5.159	1026
slx-1 vs. cku-80	0.5953	1.278	-0.6827	0.139	24	9	6.946	1026
slx-1 vs. gen-1	0.5953	-4.441e-16	0.5953	0.139	24	9	6.057	1026
slx-1 vs. wrn-1	0.5953	1.227	-0.6317	0.1109	24	18	8.057	1026
slx-1 vs. dvc-1	0.5953	0.839	-0.2437	0.139	24	9	2.479	1026
fcd-2 vs. exo-1	1.048	1.054	-0.006	0.1568	9	12	0.05411	1026
fcd-2 vs. cku-80	1.048	1.278	-0.23	0.1676	9	9	1.94	1026
fcd-2 vs. gen-1	1.048	-4.441e-16	1.048	0.1676	9	9	8.841	1026
fcd-2 vs. wrn-1	1.048	1.227	-0.179	0.1452	9	18	1.744	1026
fcd-2 vs. dvc-1	1.048	0.839	0.209	0.1676	9	9	1.763	1026
exo-1 vs. cku-80	1.054	1.278	-0.224	0.1568	12	9	2.02	1026
exo-1 vs. gen-1	1.054	-4.441e-16	1.054	0.1568	12	9	9.505	1026
exo-1 vs. wrn-1	1.054	1.227	-0.173	0.1325	12	18	1.846	1026
exo-1 vs. dvc-1	1.054	0.839	0.215	0.1568	12	9	1.939	1026
cku-80 vs. gen-1	1.278	-4.441e-16	1.278	0.1676	9	9	10.78	1026
cku-80 vs. wrn-1	1.278	1.227	0.051	0.1452	9	18	0.4968	1026
cku-80 vs. dvc-1	1.278	0.839	0.439	0.1676	9	9	3.703	1026
gen-1 vs. wrn-1	-4.441e-16	1.227	-1.227	0.1452	9	18	11.95	1026
gen-1 vs. dvc-1	-4.441e-16	0.839	-0.839	0.1676	9	9	7.078	1026
wrn-1 vs. dvc-1	1.227	0.839	0.388	0.1452	18	9	3.779	1026
7 mM FA adh-5(RNAi)
Wildtype vs. csb-1	1	0.02975	0.9703	0.1676	9	9	8.185	1026
Wildtype vs. xpc-1	1	0.551	0.449	0.1676	9	9	3.788	1026
Wildtype vs. csb-1;xpc-1	1	0.07711	0.9229	0.1676	9	9	7.785	1026
Wildtype vs. xpa-1	1	0.8076	0.1924	0.1676	9	9	1.623	1026
Wildtype vs. xpg-1	1	0.1762	0.8238	0.1676	9	9	6.949	1026
Wildtype vs. xpf-1	1	0.8352	0.1648	0.1676	9	9	1.39	1026
Wildtype vs. ercc-1	1	0.2227	0.7773	0.1676	9	9	6.557	1026
Wildtype vs. nth-1	1	0.1994	0.8006	0.1676	9	9	6.754	1026
Wildtype vs. ung-1	1	0.4736	0.5264	0.1676	9	9	4.441	1026
Wildtype vs. exo-3	1	1.093	-0.093	0.1676	9	9	0.7845	1026
Wildtype vs. slx-1	1	0.5625	0.4375	0.139	9	24	4.451	1026
Wildtype vs. fcd-2	1	0.3756	0.6244	0.1676	9	9	5.267	1026
Wildtype vs. exo-1	1	1.746	-0.746	0.1568	9	12	6.728	1026
Wildtype vs. cku-80	1	1.173	-0.173	0.1676	9	9	1.459	1026
Wildtype vs. gen-1	1	0	1	0.1676	9	9	8.436	1026
Wildtype vs. wrn-1	1	0.7797	0.2203	0.1452	9	18	2.146	1026
Wildtype vs. dvc-1	1	1.119	-0.119	0.1676	9	9	1.004	1026
csb-1 vs. xpc-1	0.02975	0.551	-0.5213	0.1676	9	9	4.397	1026
csb-1 vs. csb-1;xpc-1	0.02975	0.07711	-0.04736	0.1676	9	9	0.3995	1026
csb-1 vs. xpa-1	0.02975	0.8076	-0.7779	0.1676	9	9	6.562	1026
csb-1 vs. xpg-1	0.02975	0.1762	-0.1465	0.1676	9	9	1.235	1026
csb-1 vs. xpf-1	0.02975	0.8352	-0.8055	0.1676	9	9	6.795	1026
csb-1 vs. ercc-1	0.02975	0.2227	-0.193	0.1676	9	9	1.628	1026
csb-1 vs. nth-1	0.02975	0.1994	-0.1697	0.1676	9	9	1.431	1026
csb-1 vs. ung-1	0.02975	0.4736	-0.4439	0.1676	9	9	3.744	1026
csb-1 vs. exo-3	0.02975	1.093	-1.063	0.1676	9	9	8.969	1026
csb-1 vs. slx-1	0.02975	0.5625	-0.5328	0.139	9	24	5.42	1026
csb-1 vs. fcd-2	0.02975	0.3756	-0.3459	0.1676	9	9	2.918	1026
csb-1 vs. exo-1	0.02975	1.746	-1.716	0.1568	9	12	15.48	1026
csb-1 vs. cku-80	0.02975	1.173	-1.143	0.1676	9	9	9.644	1026
csb-1 vs. gen-1	0.02975	0	0.02975	0.1676	9	9	0.251	1026
csb-1 vs. wrn-1	0.02975	0.7797	-0.75	0.1452	9	18	7.305	1026
csb-1 vs. dvc-1	0.02975	1.119	-1.089	0.1676	9	9	9.189	1026
xpc-1 vs. csb-1;xpc-1	0.551	0.07711	0.4739	0.1676	9	9	3.998	1026
xpc-1 vs. xpa-1	0.551	0.8076	-0.2566	0.1676	9	9	2.165	1026
xpc-1 vs. xpg-1	0.551	0.1762	0.3748	0.1676	9	9	3.162	1026
xpc-1 vs. xpf-1	0.551	0.8352	-0.2842	0.1676	9	9	2.397	1026
xpc-1 vs. ercc-1	0.551	0.2227	0.3283	0.1676	9	9	2.769	1026
xpc-1 vs. nth-1	0.551	0.1994	0.3516	0.1676	9	9	2.966	1026
xpc-1 vs. ung-1	0.551	0.4736	0.0774	0.1676	9	9	0.6529	1026
xpc-1 vs. exo-3	0.551	1.093	-0.542	0.1676	9	9	4.572	1026
xpc-1 vs. slx-1	0.551	0.5625	-0.0115	0.139	9	24	0.117	1026
xpc-1 vs. fcd-2	0.551	0.3756	0.1754	0.1676	9	9	1.48	1026
xpc-1 vs. exo-1	0.551	1.746	-1.195	0.1568	9	12	10.78	1026
xpc-1 vs. cku-80	0.551	1.173	-0.622	0.1676	9	9	5.247	1026
xpc-1 vs. gen-1	0.551	0	0.551	0.1676	9	9	4.648	1026
xpc-1 vs. wrn-1	0.551	0.7797	-0.2287	0.1452	9	18	2.228	1026
xpc-1 vs. dvc-1	0.551	1.119	-0.568	0.1676	9	9	4.792	1026
csb-1;xpc-1 vs. xpa-1	0.07711	0.8076	-0.7305	0.1676	9	9	6.162	1026
csb-1;xpc-1 vs. xpg-1	0.07711	0.1762	-0.09909	0.1676	9	9	0.8359	1026
csb-1;xpc-1 vs. xpf-1	0.07711	0.8352	-0.7581	0.1676	9	9	6.395	1026
csb-1;xpc-1 vs. ercc-1	0.07711	0.2227	-0.1456	0.1676	9	9	1.228	1026
csb-1;xpc-1 vs. nth-1	0.07711	0.1994	-0.1223	0.1676	9	9	1.032	1026
csb-1;xpc-1 vs. ung-1	0.07711	0.4736	-0.3965	0.1676	9	9	3.345	1026
csb-1;xpc-1 vs. exo-3	0.07711	1.093	-1.016	0.1676	9	9	8.57	1026
csb-1;xpc-1 vs. slx-1	0.07711	0.5625	-0.4854	0.139	9	24	4.938	1026
csb-1;xpc-1 vs. fcd-2	0.07711	0.3756	-0.2985	0.1676	9	9	2.518	1026
csb-1;xpc-1 vs. exo-1	0.07711	1.746	-1.669	0.1568	9	12	15.05	1026
csb-1;xpc-1 vs. cku-80	0.07711	1.173	-1.096	0.1676	9	9	9.245	1026
csb-1;xpc-1 vs. gen-1	0.07711	0	0.07711	0.1676	9	9	0.6505	1026
csb-1;xpc-1 vs. wrn-1	0.07711	0.7797	-0.7026	0.1452	9	18	6.844	1026
csb-1;xpc-1 vs. dvc-1	0.07711	1.119	-1.042	0.1676	9	9	8.789	1026
xpa-1 vs. xpg-1	0.8076	0.1762	0.6314	0.1676	9	9	5.326	1026
xpa-1 vs. xpf-1	0.8076	0.8352	-0.0276	0.1676	9	9	0.2328	1026
xpa-1 vs. ercc-1	0.8076	0.2227	0.5849	0.1676	9	9	4.934	1026
xpa-1 vs. nth-1	0.8076	0.1994	0.6082	0.1676	9	9	5.131	1026
xpa-1 vs. ung-1	0.8076	0.4736	0.334	0.1676	9	9	2.818	1026
xpa-1 vs. exo-3	0.8076	1.093	-0.2854	0.1676	9	9	2.408	1026
xpa-1 vs. slx-1	0.8076	0.5625	0.2451	0.139	9	24	2.494	1026
xpa-1 vs. fcd-2	0.8076	0.3756	0.432	0.1676	9	9	3.644	1026
xpa-1 vs. exo-1	0.8076	1.746	-0.9384	0.1568	9	12	8.463	1026
xpa-1 vs. cku-80	0.8076	1.173	-0.3654	0.1676	9	9	3.082	1026
xpa-1 vs. gen-1	0.8076	0	0.8076	0.1676	9	9	6.813	1026
xpa-1 vs. wrn-1	0.8076	0.7797	0.0279	0.1452	9	18	0.2718	1026
xpa-1 vs. dvc-1	0.8076	1.119	-0.3114	0.1676	9	9	2.627	1026
xpg-1 vs. xpf-1	0.1762	0.8352	-0.659	0.1676	9	9	5.559	1026
xpg-1 vs. ercc-1	0.1762	0.2227	-0.0465	0.1676	9	9	0.3923	1026
xpg-1 vs. nth-1	0.1762	0.1994	-0.0232	0.1676	9	9	0.1957	1026
xpg-1 vs. ung-1	0.1762	0.4736	-0.2974	0.1676	9	9	2.509	1026
xpg-1 vs. exo-3	0.1762	1.093	-0.9168	0.1676	9	9	7.734	1026
xpg-1 vs. slx-1	0.1762	0.5625	-0.3863	0.139	9	24	3.93	1026
xpg-1 vs. fcd-2	0.1762	0.3756	-0.1994	0.1676	9	9	1.682	1026
xpg-1 vs. exo-1	0.1762	1.746	-1.57	0.1568	9	12	14.16	1026
xpg-1 vs. cku-80	0.1762	1.173	-0.9968	0.1676	9	9	8.409	1026
xpg-1 vs. gen-1	0.1762	0	0.1762	0.1676	9	9	1.486	1026
xpg-1 vs. wrn-1	0.1762	0.7797	-0.6035	0.1452	9	18	5.879	1026
xpg-1 vs. dvc-1	0.1762	1.119	-0.9428	0.1676	9	9	7.953	1026
xpf-1 vs. ercc-1	0.8352	0.2227	0.6125	0.1676	9	9	5.167	1026
xpf-1 vs. nth-1	0.8352	0.1994	0.6358	0.1676	9	9	5.364	1026
xpf-1 vs. ung-1	0.8352	0.4736	0.3616	0.1676	9	9	3.05	1026
xpf-1 vs. exo-3	0.8352	1.093	-0.2578	0.1676	9	9	2.175	1026
xpf-1 vs. slx-1	0.8352	0.5625	0.2727	0.139	9	24	2.774	1026
xpf-1 vs. fcd-2	0.8352	0.3756	0.4596	0.1676	9	9	3.877	1026
xpf-1 vs. exo-1	0.8352	1.746	-0.9108	0.1568	9	12	8.214	1026
xpf-1 vs. cku-80	0.8352	1.173	-0.3378	0.1676	9	9	2.85	1026
xpf-1 vs. gen-1	0.8352	0	0.8352	0.1676	9	9	7.046	1026
xpf-1 vs. wrn-1	0.8352	0.7797	0.0555	0.1452	9	18	0.5406	1026
xpf-1 vs. dvc-1	0.8352	1.119	-0.2838	0.1676	9	9	2.394	1026
ercc-1 vs. nth-1	0.2227	0.1994	0.0233	0.1676	9	9	0.1966	1026
ercc-1 vs. ung-1	0.2227	0.4736	-0.2509	0.1676	9	9	2.117	1026
ercc-1 vs. exo-3	0.2227	1.093	-0.8703	0.1676	9	9	7.342	1026
ercc-1 vs. slx-1	0.2227	0.5625	-0.3398	0.139	9	24	3.457	1026
ercc-1 vs. fcd-2	0.2227	0.3756	-0.1529	0.1676	9	9	1.29	1026
ercc-1 vs. exo-1	0.2227	1.746	-1.523	0.1568	9	12	13.74	1026
ercc-1 vs. cku-80	0.2227	1.173	-0.9503	0.1676	9	9	8.017	1026
ercc-1 vs. gen-1	0.2227	0	0.2227	0.1676	9	9	1.879	1026
ercc-1 vs. wrn-1	0.2227	0.7797	-0.557	0.1452	9	18	5.426	1026
ercc-1 vs. dvc-1	0.2227	1.119	-0.8963	0.1676	9	9	7.561	1026
nth-1 vs. ung-1	0.1994	0.4736	-0.2742	0.1676	9	9	2.313	1026
nth-1 vs. exo-3	0.1994	1.093	-0.8936	0.1676	9	9	7.538	1026
nth-1 vs. slx-1	0.1994	0.5625	-0.3631	0.139	9	24	3.694	1026
nth-1 vs. fcd-2	0.1994	0.3756	-0.1762	0.1676	9	9	1.486	1026
nth-1 vs. exo-1	0.1994	1.746	-1.547	0.1568	9	12	13.95	1026
nth-1 vs. cku-80	0.1994	1.173	-0.9736	0.1676	9	9	8.213	1026
nth-1 vs. gen-1	0.1994	0	0.1994	0.1676	9	9	1.682	1026
nth-1 vs. wrn-1	0.1994	0.7797	-0.5803	0.1452	9	18	5.653	1026
nth-1 vs. dvc-1	0.1994	1.119	-0.9196	0.1676	9	9	7.758	1026
ung-1 vs. exo-3	0.4736	1.093	-0.6194	0.1676	9	9	5.225	1026
ung-1 vs. slx-1	0.4736	0.5625	-0.0889	0.139	9	24	0.9045	1026
ung-1 vs. fcd-2	0.4736	0.3756	0.098	0.1676	9	9	0.8267	1026
ung-1 vs. exo-1	0.4736	1.746	-1.272	0.1568	9	12	11.47	1026
ung-1 vs. cku-80	0.4736	1.173	-0.6994	0.1676	9	9	5.9	1026
ung-1 vs. gen-1	0.4736	0	0.4736	0.1676	9	9	3.995	1026
ung-1 vs. wrn-1	0.4736	0.7797	-0.3061	0.1452	9	18	2.982	1026
ung-1 vs. dvc-1	0.4736	1.119	-0.6454	0.1676	9	9	5.444	1026
exo-3 vs. slx-1	1.093	0.5625	0.5305	0.139	9	24	5.397	1026
exo-3 vs. fcd-2	1.093	0.3756	0.7174	0.1676	9	9	6.052	1026
exo-3 vs. exo-1	1.093	1.746	-0.653	0.1568	9	12	5.889	1026
exo-3 vs. cku-80	1.093	1.173	-0.08	0.1676	9	9	0.6749	1026
exo-3 vs. gen-1	1.093	0	1.093	0.1676	9	9	9.22	1026
exo-3 vs. wrn-1	1.093	0.7797	0.3133	0.1452	9	18	3.052	1026
exo-3 vs. dvc-1	1.093	1.119	-0.026	0.1676	9	9	0.2193	1026
slx-1 vs. fcd-2	0.5625	0.3756	0.1869	0.139	24	9	1.902	1026
slx-1 vs. exo-1	0.5625	1.746	-1.184	0.1257	24	12	13.31	1026
slx-1 vs. cku-80	0.5625	1.173	-0.6105	0.139	24	9	6.211	1026
slx-1 vs. gen-1	0.5625	0	0.5625	0.139	24	9	5.723	1026
slx-1 vs. wrn-1	0.5625	0.7797	-0.2172	0.1109	24	18	2.77	1026
slx-1 vs. dvc-1	0.5625	1.119	-0.5565	0.139	24	9	5.662	1026
fcd-2 vs. exo-1	0.3756	1.746	-1.37	0.1568	9	12	12.36	1026
fcd-2 vs. cku-80	0.3756	1.173	-0.7974	0.1676	9	9	6.727	1026
fcd-2 vs. gen-1	0.3756	0	0.3756	0.1676	9	9	3.169	1026
fcd-2 vs. wrn-1	0.3756	0.7797	-0.4041	0.1452	9	18	3.936	1026
fcd-2 vs. dvc-1	0.3756	1.119	-0.7434	0.1676	9	9	6.271	1026
exo-1 vs. cku-80	1.746	1.173	0.573	0.1568	12	9	5.167	1026
exo-1 vs. gen-1	1.746	0	1.746	0.1568	12	9	15.75	1026
exo-1 vs. wrn-1	1.746	0.7797	0.9663	0.1325	12	18	10.31	1026
exo-1 vs. dvc-1	1.746	1.119	0.627	0.1568	12	9	5.654	1026
cku-80 vs. gen-1	1.173	0	1.173	0.1676	9	9	9.895	1026
cku-80 vs. wrn-1	1.173	0.7797	0.3933	0.1452	9	18	3.831	1026
cku-80 vs. dvc-1	1.173	1.119	0.054	0.1676	9	9	0.4555	1026
gen-1 vs. wrn-1	0	0.7797	-0.7797	0.1452	9	18	7.595	1026
gen-1 vs. dvc-1	0	1.119	-1.119	0.1676	9	9	9.44	1026
wrn-1 vs. dvc-1	0.7797	1.119	-0.3393	0.1452	18	9	3.305	1026

## Sheet: Fig1D
Within each row, compare columns (simple effects within rows)
Number of families	4
Number of comparisons per family	153
Alpha	0.05
Tukey's multiple comparisons test	Predicted (LS) mean diff.	95.00% CI of diff.	Significant?	Summary	Adjusted P Value
Control
Wildtype vs. csb-1	-0.025	-0.4238 to 0.3738	No	ns	>0.9999
Wildtype vs. xpc-1	-0.013	-0.4118 to 0.3858	No	ns	>0.9999
Wildtype vs. csb-1;xpc-1	-0.009	-0.4078 to 0.3898	No	ns	>0.9999
Wildtype vs. xpa-1	-0.002	-0.4008 to 0.3968	No	ns	>0.9999
Wildtype vs. xpg-1	0.0154	-0.3834 to 0.4142	No	ns	>0.9999
Wildtype vs. xpf-1	0.053	-0.3458 to 0.4518	No	ns	>0.9999
Wildtype vs. ercc-1	0.1284	-0.2356 to 0.4924	No	ns	0.999
Wildtype vs. nth-1	-0.042	-0.4408 to 0.3568	No	ns	>0.9999
Wildtype vs. ung-1	-0.024	-0.4228 to 0.3748	No	ns	>0.9999
Wildtype vs. exo-3	-0.025	-0.4854 to 0.4354	No	ns	>0.9999
Wildtype vs. slx-1	0.309	-0.05501 to 0.6730	No	ns	0.2161
Wildtype vs. fcd-2	0.0627	-0.3361 to 0.4615	No	ns	>0.9999
Wildtype vs. exo-1	0.0216	-0.3424 to 0.3856	No	ns	>0.9999
Wildtype vs. cku-80	-0.023	-0.4218 to 0.3758	No	ns	>0.9999
Wildtype vs. gen-1	0.0309	-0.5782 to 0.6400	No	ns	>0.9999
Wildtype vs. wrn-1	0.0079	-0.3561 to 0.3719	No	ns	>0.9999
Wildtype vs. dvc-1	0.0244	-0.3744 to 0.4232	No	ns	>0.9999
csb-1 vs. xpc-1	0.012	-0.4484 to 0.4724	No	ns	>0.9999
csb-1 vs. csb-1;xpc-1	0.016	-0.4444 to 0.4764	No	ns	>0.9999
csb-1 vs. xpa-1	0.023	-0.4374 to 0.4834	No	ns	>0.9999
csb-1 vs. xpg-1	0.0404	-0.4200 to 0.5008	No	ns	>0.9999
csb-1 vs. xpf-1	0.078	-0.3824 to 0.5384	No	ns	>0.9999
csb-1 vs. ercc-1	0.1534	-0.2773 to 0.5841	No	ns	0.9989
csb-1 vs. nth-1	-0.017	-0.4774 to 0.4434	No	ns	>0.9999
csb-1 vs. ung-1	0.001	-0.4594 to 0.4614	No	ns	>0.9999
csb-1 vs. exo-3	0	-0.5148 to 0.5148	No	ns	>0.9999
csb-1 vs. slx-1	0.334	-0.09670 to 0.7647	No	ns	0.3708
csb-1 vs. fcd-2	0.0877	-0.3727 to 0.5481	No	ns	>0.9999
csb-1 vs. exo-1	0.0466	-0.3841 to 0.4773	No	ns	>0.9999
csb-1 vs. cku-80	0.002	-0.4584 to 0.4624	No	ns	>0.9999
csb-1 vs. gen-1	0.0559	-0.5953 to 0.7071	No	ns	>0.9999
csb-1 vs. wrn-1	0.0329	-0.3978 to 0.4636	No	ns	>0.9999
csb-1 vs. dvc-1	0.0494	-0.4110 to 0.5098	No	ns	>0.9999
xpc-1 vs. csb-1;xpc-1	0.004	-0.4564 to 0.4644	No	ns	>0.9999
xpc-1 vs. xpa-1	0.011	-0.4494 to 0.4714	No	ns	>0.9999
xpc-1 vs. xpg-1	0.0284	-0.4320 to 0.4888	No	ns	>0.9999
xpc-1 vs. xpf-1	0.066	-0.3944 to 0.5264	No	ns	>0.9999
xpc-1 vs. ercc-1	0.1414	-0.2893 to 0.5721	No	ns	0.9996
xpc-1 vs. nth-1	-0.029	-0.4894 to 0.4314	No	ns	>0.9999
xpc-1 vs. ung-1	-0.011	-0.4714 to 0.4494	No	ns	>0.9999
xpc-1 vs. exo-3	-0.012	-0.5268 to 0.5028	No	ns	>0.9999
xpc-1 vs. slx-1	0.322	-0.1087 to 0.7527	No	ns	0.4408
xpc-1 vs. fcd-2	0.0757	-0.3847 to 0.5361	No	ns	>0.9999
xpc-1 vs. exo-1	0.0346	-0.3961 to 0.4653	No	ns	>0.9999
xpc-1 vs. cku-80	-0.01	-0.4704 to 0.4504	No	ns	>0.9999
xpc-1 vs. gen-1	0.0439	-0.6073 to 0.6951	No	ns	>0.9999
xpc-1 vs. wrn-1	0.0209	-0.4098 to 0.4516	No	ns	>0.9999
xpc-1 vs. dvc-1	0.0374	-0.4230 to 0.4978	No	ns	>0.9999
csb-1;xpc-1 vs. xpa-1	0.007	-0.4534 to 0.4674	No	ns	>0.9999
csb-1;xpc-1 vs. xpg-1	0.0244	-0.4360 to 0.4848	No	ns	>0.9999
csb-1;xpc-1 vs. xpf-1	0.062	-0.3984 to 0.5224	No	ns	>0.9999
csb-1;xpc-1 vs. ercc-1	0.1374	-0.2933 to 0.5681	No	ns	0.9997
csb-1;xpc-1 vs. nth-1	-0.033	-0.4934 to 0.4274	No	ns	>0.9999
csb-1;xpc-1 vs. ung-1	-0.015	-0.4754 to 0.4454	No	ns	>0.9999
csb-1;xpc-1 vs. exo-3	-0.016	-0.5308 to 0.4988	No	ns	>0.9999
csb-1;xpc-1 vs. slx-1	0.318	-0.1127 to 0.7487	No	ns	0.465
csb-1;xpc-1 vs. fcd-2	0.0717	-0.3887 to 0.5321	No	ns	>0.9999
csb-1;xpc-1 vs. exo-1	0.0306	-0.4001 to 0.4613	No	ns	>0.9999
csb-1;xpc-1 vs. cku-80	-0.014	-0.4744 to 0.4464	No	ns	>0.9999
csb-1;xpc-1 vs. gen-1	0.0399	-0.6113 to 0.6911	No	ns	>0.9999
csb-1;xpc-1 vs. wrn-1	0.0169	-0.4138 to 0.4476	No	ns	>0.9999
csb-1;xpc-1 vs. dvc-1	0.0334	-0.4270 to 0.4938	No	ns	>0.9999
xpa-1 vs. xpg-1	0.0174	-0.4430 to 0.4778	No	ns	>0.9999
xpa-1 vs. xpf-1	0.055	-0.4054 to 0.5154	No	ns	>0.9999
xpa-1 vs. ercc-1	0.1304	-0.3003 to 0.5611	No	ns	0.9999
xpa-1 vs. nth-1	-0.04	-0.5004 to 0.4204	No	ns	>0.9999
xpa-1 vs. ung-1	-0.022	-0.4824 to 0.4384	No	ns	>0.9999
xpa-1 vs. exo-3	-0.023	-0.5378 to 0.4918	No	ns	>0.9999
xpa-1 vs. slx-1	0.311	-0.1197 to 0.7417	No	ns	0.5083
xpa-1 vs. fcd-2	0.0647	-0.3957 to 0.5251	No	ns	>0.9999
xpa-1 vs. exo-1	0.0236	-0.4071 to 0.4543	No	ns	>0.9999
xpa-1 vs. cku-80	-0.021	-0.4814 to 0.4394	No	ns	>0.9999
xpa-1 vs. gen-1	0.0329	-0.6183 to 0.6841	No	ns	>0.9999
xpa-1 vs. wrn-1	0.0099	-0.4208 to 0.4406	No	ns	>0.9999
xpa-1 vs. dvc-1	0.0264	-0.4340 to 0.4868	No	ns	>0.9999
xpg-1 vs. xpf-1	0.0376	-0.4228 to 0.4980	No	ns	>0.9999
xpg-1 vs. ercc-1	0.113	-0.3177 to 0.5437	No	ns	>0.9999
xpg-1 vs. nth-1	-0.0574	-0.5178 to 0.4030	No	ns	>0.9999
xpg-1 vs. ung-1	-0.0394	-0.4998 to 0.4210	No	ns	>0.9999
xpg-1 vs. exo-3	-0.0404	-0.5552 to 0.4744	No	ns	>0.9999
xpg-1 vs. slx-1	0.2936	-0.1371 to 0.7243	No	ns	0.6171
xpg-1 vs. fcd-2	0.0473	-0.4131 to 0.5077	No	ns	>0.9999
xpg-1 vs. exo-1	0.0062	-0.4245 to 0.4369	No	ns	>0.9999
xpg-1 vs. cku-80	-0.0384	-0.4988 to 0.4220	No	ns	>0.9999
xpg-1 vs. gen-1	0.0155	-0.6357 to 0.6667	No	ns	>0.9999
xpg-1 vs. wrn-1	-0.0075	-0.4382 to 0.4232	No	ns	>0.9999
xpg-1 vs. dvc-1	0.009	-0.4514 to 0.4694	No	ns	>0.9999
xpf-1 vs. ercc-1	0.0754	-0.3553 to 0.5061	No	ns	>0.9999
xpf-1 vs. nth-1	-0.095	-0.5554 to 0.3654	No	ns	>0.9999
xpf-1 vs. ung-1	-0.077	-0.5374 to 0.3834	No	ns	>0.9999
xpf-1 vs. exo-3	-0.078	-0.5928 to 0.4368	No	ns	>0.9999
xpf-1 vs. slx-1	0.256	-0.1747 to 0.6867	No	ns	0.8256
xpf-1 vs. fcd-2	0.0097	-0.4507 to 0.4701	No	ns	>0.9999
xpf-1 vs. exo-1	-0.0314	-0.4621 to 0.3993	No	ns	>0.9999
xpf-1 vs. cku-80	-0.076	-0.5364 to 0.3844	No	ns	>0.9999
xpf-1 vs. gen-1	-0.0221	-0.6733 to 0.6291	No	ns	>0.9999
xpf-1 vs. wrn-1	-0.0451	-0.4758 to 0.3856	No	ns	>0.9999
xpf-1 vs. dvc-1	-0.0286	-0.4890 to 0.4318	No	ns	>0.9999
ercc-1 vs. nth-1	-0.1704	-0.6011 to 0.2603	No	ns	0.9961
ercc-1 vs. ung-1	-0.1524	-0.5831 to 0.2783	No	ns	0.999
ercc-1 vs. exo-3	-0.1534	-0.6418 to 0.3350	No	ns	0.9998
ercc-1 vs. slx-1	0.1806	-0.2182 to 0.5794	No	ns	0.9828
ercc-1 vs. fcd-2	-0.0657	-0.4964 to 0.3650	No	ns	>0.9999
ercc-1 vs. exo-1	-0.1068	-0.5056 to 0.2920	No	ns	>0.9999
ercc-1 vs. cku-80	-0.1514	-0.5821 to 0.2793	No	ns	0.9991
ercc-1 vs. gen-1	-0.0975	-0.7280 to 0.5330	No	ns	>0.9999
ercc-1 vs. wrn-1	-0.1205	-0.5193 to 0.2783	No	ns	0.9999
ercc-1 vs. dvc-1	-0.104	-0.5347 to 0.3267	No	ns	>0.9999
nth-1 vs. ung-1	0.018	-0.4424 to 0.4784	No	ns	>0.9999
nth-1 vs. exo-3	0.017	-0.4978 to 0.5318	No	ns	>0.9999
nth-1 vs. slx-1	0.351	-0.07970 to 0.7817	No	ns	0.2815
nth-1 vs. fcd-2	0.1047	-0.3557 to 0.5651	No	ns	>0.9999
nth-1 vs. exo-1	0.0636	-0.3671 to 0.4943	No	ns	>0.9999
nth-1 vs. cku-80	0.019	-0.4414 to 0.4794	No	ns	>0.9999
nth-1 vs. gen-1	0.0729	-0.5783 to 0.7241	No	ns	>0.9999
nth-1 vs. wrn-1	0.0499	-0.3808 to 0.4806	No	ns	>0.9999
nth-1 vs. dvc-1	0.0664	-0.3940 to 0.5268	No	ns	>0.9999
ung-1 vs. exo-3	-0.001	-0.5158 to 0.5138	No	ns	>0.9999
ung-1 vs. slx-1	0.333	-0.09770 to 0.7637	No	ns	0.3764
ung-1 vs. fcd-2	0.0867	-0.3737 to 0.5471	No	ns	>0.9999
ung-1 vs. exo-1	0.0456	-0.3851 to 0.4763	No	ns	>0.9999
ung-1 vs. cku-80	0.001	-0.4594 to 0.4614	No	ns	>0.9999
ung-1 vs. gen-1	0.0549	-0.5963 to 0.7061	No	ns	>0.9999
ung-1 vs. wrn-1	0.0319	-0.3988 to 0.4626	No	ns	>0.9999
ung-1 vs. dvc-1	0.0484	-0.4120 to 0.5088	No	ns	>0.9999
exo-3 vs. slx-1	0.334	-0.1544 to 0.8224	No	ns	0.6112
exo-3 vs. fcd-2	0.0877	-0.4271 to 0.6025	No	ns	>0.9999
exo-3 vs. exo-1	0.0466	-0.4418 to 0.5350	No	ns	>0.9999
exo-3 vs. cku-80	0.002	-0.5128 to 0.5168	No	ns	>0.9999
exo-3 vs. gen-1	0.0559	-0.6348 to 0.7466	No	ns	>0.9999
exo-3 vs. wrn-1	0.0329	-0.4555 to 0.5213	No	ns	>0.9999
exo-3 vs. dvc-1	0.0494	-0.4654 to 0.5642	No	ns	>0.9999
slx-1 vs. fcd-2	-0.2463	-0.6770 to 0.1844	No	ns	0.8668
slx-1 vs. exo-1	-0.2874	-0.6862 to 0.1114	No	ns	0.5119
slx-1 vs. cku-80	-0.332	-0.7627 to 0.09870	No	ns	0.3821
slx-1 vs. gen-1	-0.2781	-0.9086 to 0.3524	No	ns	0.9869
slx-1 vs. wrn-1	-0.3011	-0.6999 to 0.09765	No	ns	0.4215
slx-1 vs. dvc-1	-0.2846	-0.7153 to 0.1461	No	ns	0.6721
fcd-2 vs. exo-1	-0.0411	-0.4718 to 0.3896	No	ns	>0.9999
fcd-2 vs. cku-80	-0.0857	-0.5461 to 0.3747	No	ns	>0.9999
fcd-2 vs. gen-1	-0.0318	-0.6830 to 0.6194	No	ns	>0.9999
fcd-2 vs. wrn-1	-0.0548	-0.4855 to 0.3759	No	ns	>0.9999
fcd-2 vs. dvc-1	-0.0383	-0.4987 to 0.4221	No	ns	>0.9999
exo-1 vs. cku-80	-0.0446	-0.4753 to 0.3861	No	ns	>0.9999
exo-1 vs. gen-1	0.0093	-0.6212 to 0.6398	No	ns	>0.9999
exo-1 vs. wrn-1	-0.0137	-0.4125 to 0.3851	No	ns	>0.9999
exo-1 vs. dvc-1	0.0028	-0.4279 to 0.4335	No	ns	>0.9999
cku-80 vs. gen-1	0.0539	-0.5973 to 0.7051	No	ns	>0.9999
cku-80 vs. wrn-1	0.0309	-0.3998 to 0.4616	No	ns	>0.9999
cku-80 vs. dvc-1	0.0474	-0.4130 to 0.5078	No	ns	>0.9999
gen-1 vs. wrn-1	-0.023	-0.6535 to 0.6075	No	ns	>0.9999
gen-1 vs. dvc-1	-0.0065	-0.6577 to 0.6447	No	ns	>0.9999
wrn-1 vs. dvc-1	0.0165	-0.4142 to 0.4472	No	ns	>0.9999
adh-5(RNAi)
Wildtype vs. csb-1	0.0117	-0.3871 to 0.4105	No	ns	>0.9999
Wildtype vs. xpc-1	0.0146	-0.3842 to 0.4134	No	ns	>0.9999
Wildtype vs. csb-1;xpc-1	-0.012	-0.4108 to 0.3868	No	ns	>0.9999
Wildtype vs. xpa-1	-0.02	-0.4188 to 0.3788	No	ns	>0.9999
Wildtype vs. xpg-1	-0.007	-0.4058 to 0.3918	No	ns	>0.9999
Wildtype vs. xpf-1	0.0297	-0.3691 to 0.4285	No	ns	>0.9999
Wildtype vs. ercc-1	0.0579	-0.3061 to 0.4219	No	ns	>0.9999
Wildtype vs. nth-1	-0.026	-0.4248 to 0.3728	No	ns	>0.9999
Wildtype vs. ung-1	0.0022	-0.3966 to 0.4010	No	ns	>0.9999
Wildtype vs. exo-3	-0.094	-0.5544 to 0.3664	No	ns	>0.9999
Wildtype vs. slx-1	0.1983	-0.1657 to 0.5623	No	ns	0.9078
Wildtype vs. fcd-2	-0.026	-0.4248 to 0.3728	No	ns	>0.9999
Wildtype vs. exo-1	-0.044	-0.4080 to 0.3200	No	ns	>0.9999
Wildtype vs. cku-80	-0.05	-0.4488 to 0.3488	No	ns	>0.9999
Wildtype vs. gen-1	-0.033	-0.6421 to 0.5761	No	ns	>0.9999
Wildtype vs. wrn-1	0.0321	-0.3319 to 0.3961	No	ns	>0.9999
Wildtype vs. dvc-1	0.0244	-0.3744 to 0.4232	No	ns	>0.9999
csb-1 vs. xpc-1	0.0029	-0.4575 to 0.4633	No	ns	>0.9999
csb-1 vs. csb-1;xpc-1	-0.0237	-0.4841 to 0.4367	No	ns	>0.9999
csb-1 vs. xpa-1	-0.0317	-0.4921 to 0.4287	No	ns	>0.9999
csb-1 vs. xpg-1	-0.0187	-0.4791 to 0.4417	No	ns	>0.9999
csb-1 vs. xpf-1	0.018	-0.4424 to 0.4784	No	ns	>0.9999
csb-1 vs. ercc-1	0.0462	-0.3845 to 0.4769	No	ns	>0.9999
csb-1 vs. nth-1	-0.0377	-0.4981 to 0.4227	No	ns	>0.9999
csb-1 vs. ung-1	-0.0095	-0.4699 to 0.4509	No	ns	>0.9999
csb-1 vs. exo-3	-0.1057	-0.6205 to 0.4091	No	ns	>0.9999
csb-1 vs. slx-1	0.1866	-0.2441 to 0.6173	No	ns	0.9892
csb-1 vs. fcd-2	-0.0377	-0.4981 to 0.4227	No	ns	>0.9999
csb-1 vs. exo-1	-0.0557	-0.4864 to 0.3750	No	ns	>0.9999
csb-1 vs. cku-80	-0.0617	-0.5221 to 0.3987	No	ns	>0.9999
csb-1 vs. gen-1	-0.0447	-0.6959 to 0.6065	No	ns	>0.9999
csb-1 vs. wrn-1	0.0204	-0.4103 to 0.4511	No	ns	>0.9999
csb-1 vs. dvc-1	0.0127	-0.4477 to 0.4731	No	ns	>0.9999
xpc-1 vs. csb-1;xpc-1	-0.0266	-0.4870 to 0.4338	No	ns	>0.9999
xpc-1 vs. xpa-1	-0.0346	-0.4950 to 0.4258	No	ns	>0.9999
xpc-1 vs. xpg-1	-0.0216	-0.4820 to 0.4388	No	ns	>0.9999
xpc-1 vs. xpf-1	0.0151	-0.4453 to 0.4755	No	ns	>0.9999
xpc-1 vs. ercc-1	0.0433	-0.3874 to 0.4740	No	ns	>0.9999
xpc-1 vs. nth-1	-0.0406	-0.5010 to 0.4198	No	ns	>0.9999
xpc-1 vs. ung-1	-0.0124	-0.4728 to 0.4480	No	ns	>0.9999
xpc-1 vs. exo-3	-0.1086	-0.6234 to 0.4062	No	ns	>0.9999
xpc-1 vs. slx-1	0.1837	-0.2470 to 0.6144	No	ns	0.9909
xpc-1 vs. fcd-2	-0.0406	-0.5010 to 0.4198	No	ns	>0.9999
xpc-1 vs. exo-1	-0.0586	-0.4893 to 0.3721	No	ns	>0.9999
xpc-1 vs. cku-80	-0.0646	-0.5250 to 0.3958	No	ns	>0.9999
xpc-1 vs. gen-1	-0.0476	-0.6988 to 0.6036	No	ns	>0.9999
xpc-1 vs. wrn-1	0.0175	-0.4132 to 0.4482	No	ns	>0.9999
xpc-1 vs. dvc-1	0.0098	-0.4506 to 0.4702	No	ns	>0.9999
csb-1;xpc-1 vs. xpa-1	-0.008	-0.4684 to 0.4524	No	ns	>0.9999
csb-1;xpc-1 vs. xpg-1	0.005	-0.4554 to 0.4654	No	ns	>0.9999
csb-1;xpc-1 vs. xpf-1	0.0417	-0.4187 to 0.5021	No	ns	>0.9999
csb-1;xpc-1 vs. ercc-1	0.0699	-0.3608 to 0.5006	No	ns	>0.9999
csb-1;xpc-1 vs. nth-1	-0.014	-0.4744 to 0.4464	No	ns	>0.9999
csb-1;xpc-1 vs. ung-1	0.0142	-0.4462 to 0.4746	No	ns	>0.9999
csb-1;xpc-1 vs. exo-3	-0.082	-0.5968 to 0.4328	No	ns	>0.9999
csb-1;xpc-1 vs. slx-1	0.2103	-0.2204 to 0.6410	No	ns	0.9642
csb-1;xpc-1 vs. fcd-2	-0.014	-0.4744 to 0.4464	No	ns	>0.9999
csb-1;xpc-1 vs. exo-1	-0.032	-0.4627 to 0.3987	No	ns	>0.9999
csb-1;xpc-1 vs. cku-80	-0.038	-0.4984 to 0.4224	No	ns	>0.9999
csb-1;xpc-1 vs. gen-1	-0.021	-0.6722 to 0.6302	No	ns	>0.9999
csb-1;xpc-1 vs. wrn-1	0.0441	-0.3866 to 0.4748	No	ns	>0.9999
csb-1;xpc-1 vs. dvc-1	0.0364	-0.4240 to 0.4968	No	ns	>0.9999
xpa-1 vs. xpg-1	0.013	-0.4474 to 0.4734	No	ns	>0.9999
xpa-1 vs. xpf-1	0.0497	-0.4107 to 0.5101	No	ns	>0.9999
xpa-1 vs. ercc-1	0.0779	-0.3528 to 0.5086	No	ns	>0.9999
xpa-1 vs. nth-1	-0.006	-0.4664 to 0.4544	No	ns	>0.9999
xpa-1 vs. ung-1	0.0222	-0.4382 to 0.4826	No	ns	>0.9999
xpa-1 vs. exo-3	-0.074	-0.5888 to 0.4408	No	ns	>0.9999
xpa-1 vs. slx-1	0.2183	-0.2124 to 0.6490	No	ns	0.9497
xpa-1 vs. fcd-2	-0.006	-0.4664 to 0.4544	No	ns	>0.9999
xpa-1 vs. exo-1	-0.024	-0.4547 to 0.4067	No	ns	>0.9999
xpa-1 vs. cku-80	-0.03	-0.4904 to 0.4304	No	ns	>0.9999
xpa-1 vs. gen-1	-0.013	-0.6642 to 0.6382	No	ns	>0.9999
xpa-1 vs. wrn-1	0.0521	-0.3786 to 0.4828	No	ns	>0.9999
xpa-1 vs. dvc-1	0.0444	-0.4160 to 0.5048	No	ns	>0.9999
xpg-1 vs. xpf-1	0.0367	-0.4237 to 0.4971	No	ns	>0.9999
xpg-1 vs. ercc-1	0.0649	-0.3658 to 0.4956	No	ns	>0.9999
xpg-1 vs. nth-1	-0.019	-0.4794 to 0.4414	No	ns	>0.9999
xpg-1 vs. ung-1	0.0092	-0.4512 to 0.4696	No	ns	>0.9999
xpg-1 vs. exo-3	-0.087	-0.6018 to 0.4278	No	ns	>0.9999
xpg-1 vs. slx-1	0.2053	-0.2254 to 0.6360	No	ns	0.9715
xpg-1 vs. fcd-2	-0.019	-0.4794 to 0.4414	No	ns	>0.9999
xpg-1 vs. exo-1	-0.037	-0.4677 to 0.3937	No	ns	>0.9999
xpg-1 vs. cku-80	-0.043	-0.5034 to 0.4174	No	ns	>0.9999
xpg-1 vs. gen-1	-0.026	-0.6772 to 0.6252	No	ns	>0.9999
xpg-1 vs. wrn-1	0.0391	-0.3916 to 0.4698	No	ns	>0.9999
xpg-1 vs. dvc-1	0.0314	-0.4290 to 0.4918	No	ns	>0.9999
xpf-1 vs. ercc-1	0.0282	-0.4025 to 0.4589	No	ns	>0.9999
xpf-1 vs. nth-1	-0.0557	-0.5161 to 0.4047	No	ns	>0.9999
xpf-1 vs. ung-1	-0.0275	-0.4879 to 0.4329	No	ns	>0.9999
xpf-1 vs. exo-3	-0.1237	-0.6385 to 0.3911	No	ns	>0.9999
xpf-1 vs. slx-1	0.1686	-0.2621 to 0.5993	No	ns	0.9965
xpf-1 vs. fcd-2	-0.0557	-0.5161 to 0.4047	No	ns	>0.9999
xpf-1 vs. exo-1	-0.0737	-0.5044 to 0.3570	No	ns	>0.9999
xpf-1 vs. cku-80	-0.0797	-0.5401 to 0.3807	No	ns	>0.9999
xpf-1 vs. gen-1	-0.0627	-0.7139 to 0.5885	No	ns	>0.9999
xpf-1 vs. wrn-1	0.0024	-0.4283 to 0.4331	No	ns	>0.9999
xpf-1 vs. dvc-1	-0.0053	-0.4657 to 0.4551	No	ns	>0.9999
ercc-1 vs. nth-1	-0.0839	-0.5146 to 0.3468	No	ns	>0.9999
ercc-1 vs. ung-1	-0.0557	-0.4864 to 0.3750	No	ns	>0.9999
ercc-1 vs. exo-3	-0.1519	-0.6403 to 0.3365	No	ns	0.9998
ercc-1 vs. slx-1	0.1404	-0.2584 to 0.5392	No	ns	0.999
ercc-1 vs. fcd-2	-0.0839	-0.5146 to 0.3468	No	ns	>0.9999
ercc-1 vs. exo-1	-0.1019	-0.5007 to 0.2969	No	ns	>0.9999
ercc-1 vs. cku-80	-0.1079	-0.5386 to 0.3228	No	ns	>0.9999
ercc-1 vs. gen-1	-0.0909	-0.7214 to 0.5396	No	ns	>0.9999
ercc-1 vs. wrn-1	-0.0258	-0.4246 to 0.3730	No	ns	>0.9999
ercc-1 vs. dvc-1	-0.0335	-0.4642 to 0.3972	No	ns	>0.9999
nth-1 vs. ung-1	0.0282	-0.4322 to 0.4886	No	ns	>0.9999
nth-1 vs. exo-3	-0.068	-0.5828 to 0.4468	No	ns	>0.9999
nth-1 vs. slx-1	0.2243	-0.2064 to 0.6550	No	ns	0.9363
nth-1 vs. fcd-2	0	-0.4604 to 0.4604	No	ns	>0.9999
nth-1 vs. exo-1	-0.018	-0.4487 to 0.4127	No	ns	>0.9999
nth-1 vs. cku-80	-0.024	-0.4844 to 0.4364	No	ns	>0.9999
nth-1 vs. gen-1	-0.007	-0.6582 to 0.6442	No	ns	>0.9999
nth-1 vs. wrn-1	0.0581	-0.3726 to 0.4888	No	ns	>0.9999
nth-1 vs. dvc-1	0.0504	-0.4100 to 0.5108	No	ns	>0.9999
ung-1 vs. exo-3	-0.0962	-0.6110 to 0.4186	No	ns	>0.9999
ung-1 vs. slx-1	0.1961	-0.2346 to 0.6268	No	ns	0.9819
ung-1 vs. fcd-2	-0.0282	-0.4886 to 0.4322	No	ns	>0.9999
ung-1 vs. exo-1	-0.0462	-0.4769 to 0.3845	No	ns	>0.9999
ung-1 vs. cku-80	-0.0522	-0.5126 to 0.4082	No	ns	>0.9999
ung-1 vs. gen-1	-0.0352	-0.6864 to 0.6160	No	ns	>0.9999
ung-1 vs. wrn-1	0.0299	-0.4008 to 0.4606	No	ns	>0.9999
ung-1 vs. dvc-1	0.0222	-0.4382 to 0.4826	No	ns	>0.9999
exo-3 vs. slx-1	0.2923	-0.1961 to 0.7807	No	ns	0.8173
exo-3 vs. fcd-2	0.068	-0.4468 to 0.5828	No	ns	>0.9999
exo-3 vs. exo-1	0.05	-0.4384 to 0.5384	No	ns	>0.9999
exo-3 vs. cku-80	0.044	-0.4708 to 0.5588	No	ns	>0.9999
exo-3 vs. gen-1	0.061	-0.6297 to 0.7517	No	ns	>0.9999
exo-3 vs. wrn-1	0.1261	-0.3623 to 0.6145	No	ns	>0.9999
exo-3 vs. dvc-1	0.1184	-0.3964 to 0.6332	No	ns	>0.9999
slx-1 vs. fcd-2	-0.2243	-0.6550 to 0.2064	No	ns	0.9363
slx-1 vs. exo-1	-0.2423	-0.6411 to 0.1565	No	ns	0.7984
slx-1 vs. cku-80	-0.2483	-0.6790 to 0.1824	No	ns	0.8588
slx-1 vs. gen-1	-0.2313	-0.8618 to 0.3992	No	ns	0.9984
slx-1 vs. wrn-1	-0.1662	-0.5650 to 0.2326	No	ns	0.9929
slx-1 vs. dvc-1	-0.1739	-0.6046 to 0.2568	No	ns	0.995
fcd-2 vs. exo-1	-0.018	-0.4487 to 0.4127	No	ns	>0.9999
fcd-2 vs. cku-80	-0.024	-0.4844 to 0.4364	No	ns	>0.9999
fcd-2 vs. gen-1	-0.007	-0.6582 to 0.6442	No	ns	>0.9999
fcd-2 vs. wrn-1	0.0581	-0.3726 to 0.4888	No	ns	>0.9999
fcd-2 vs. dvc-1	0.0504	-0.4100 to 0.5108	No	ns	>0.9999
exo-1 vs. cku-80	-0.006	-0.4367 to 0.4247	No	ns	>0.9999
exo-1 vs. gen-1	0.011	-0.6195 to 0.6415	No	ns	>0.9999
exo-1 vs. wrn-1	0.0761	-0.3227 to 0.4749	No	ns	>0.9999
exo-1 vs. dvc-1	0.0684	-0.3623 to 0.4991	No	ns	>0.9999
cku-80 vs. gen-1	0.017	-0.6342 to 0.6682	No	ns	>0.9999
cku-80 vs. wrn-1	0.0821	-0.3486 to 0.5128	No	ns	>0.9999
cku-80 vs. dvc-1	0.0744	-0.3860 to 0.5348	No	ns	>0.9999
gen-1 vs. wrn-1	0.0651	-0.5654 to 0.6956	No	ns	>0.9999
gen-1 vs. dvc-1	0.0574	-0.5938 to 0.7086	No	ns	>0.9999
wrn-1 vs. dvc-1	-0.0077	-0.4384 to 0.4230	No	ns	>0.9999
5 mM FA
Wildtype vs. csb-1	0.213	-0.1858 to 0.6118	No	ns	0.9213
Wildtype vs. xpc-1	0.1952	-0.2036 to 0.5940	No	ns	0.9633
Wildtype vs. csb-1;xpc-1	0.5872	0.1884 to 0.9860	Yes	****	<0.0001
Wildtype vs. xpa-1	0.1212	-0.2776 to 0.5200	No	ns	0.9999
Wildtype vs. xpg-1	0.2096	-0.1892 to 0.6084	No	ns	0.9311
Wildtype vs. xpf-1	0.1328	-0.2660 to 0.5316	No	ns	0.9995
Wildtype vs. ercc-1	0.388	0.02399 to 0.7520	Yes	*	0.0232
Wildtype vs. nth-1	0.0215	-0.3773 to 0.4203	No	ns	>0.9999
Wildtype vs. ung-1	0.0525	-0.3463 to 0.4513	No	ns	>0.9999
Wildtype vs. exo-3	0.121	-0.3394 to 0.5814	No	ns	>0.9999
Wildtype vs. slx-1	0.246	-0.1180 to 0.6100	No	ns	0.6327
Wildtype vs. fcd-2	-0.052	-0.4508 to 0.3468	No	ns	>0.9999
Wildtype vs. exo-1	0.1551	-0.2089 to 0.5191	No	ns	0.991
Wildtype vs. cku-80	-0.016	-0.4148 to 0.3828	No	ns	>0.9999
Wildtype vs. gen-1	1	0.3909 to 1.609	Yes	****	<0.0001
Wildtype vs. wrn-1	0.049	-0.3150 to 0.4130	No	ns	>0.9999
Wildtype vs. dvc-1	0.058	-0.3408 to 0.4568	No	ns	>0.9999
csb-1 vs. xpc-1	-0.0178	-0.4782 to 0.4426	No	ns	>0.9999
csb-1 vs. csb-1;xpc-1	0.3742	-0.08624 to 0.8346	No	ns	0.2862
csb-1 vs. xpa-1	-0.0918	-0.5522 to 0.3686	No	ns	>0.9999
csb-1 vs. xpg-1	-0.0034	-0.4638 to 0.4570	No	ns	>0.9999
csb-1 vs. xpf-1	-0.0802	-0.5406 to 0.3802	No	ns	>0.9999
csb-1 vs. ercc-1	0.175	-0.2557 to 0.6057	No	ns	0.9947
csb-1 vs. nth-1	-0.1915	-0.6519 to 0.2689	No	ns	0.9931
csb-1 vs. ung-1	-0.1605	-0.6209 to 0.2999	No	ns	0.9992
csb-1 vs. exo-3	-0.092	-0.6068 to 0.4228	No	ns	>0.9999
csb-1 vs. slx-1	0.033	-0.3977 to 0.4637	No	ns	>0.9999
csb-1 vs. fcd-2	-0.265	-0.7254 to 0.1954	No	ns	0.8605
csb-1 vs. exo-1	-0.0579	-0.4886 to 0.3728	No	ns	>0.9999
csb-1 vs. cku-80	-0.229	-0.6894 to 0.2314	No	ns	0.9575
csb-1 vs. gen-1	0.787	0.1358 to 1.438	Yes	**	0.0035
csb-1 vs. wrn-1	-0.164	-0.5947 to 0.2667	No	ns	0.9975
csb-1 vs. dvc-1	-0.155	-0.6154 to 0.3054	No	ns	0.9995
xpc-1 vs. csb-1;xpc-1	0.392	-0.06844 to 0.8524	No	ns	0.2117
xpc-1 vs. xpa-1	-0.074	-0.5344 to 0.3864	No	ns	>0.9999
xpc-1 vs. xpg-1	0.0144	-0.4460 to 0.4748	No	ns	>0.9999
xpc-1 vs. xpf-1	-0.0624	-0.5228 to 0.3980	No	ns	>0.9999
xpc-1 vs. ercc-1	0.1928	-0.2379 to 0.6235	No	ns	0.9847
xpc-1 vs. nth-1	-0.1737	-0.6341 to 0.2867	No	ns	0.9978
xpc-1 vs. ung-1	-0.1427	-0.6031 to 0.3177	No	ns	0.9998
xpc-1 vs. exo-3	-0.0742	-0.5890 to 0.4406	No	ns	>0.9999
xpc-1 vs. slx-1	0.0508	-0.3799 to 0.4815	No	ns	>0.9999
xpc-1 vs. fcd-2	-0.2472	-0.7076 to 0.2132	No	ns	0.918
xpc-1 vs. exo-1	-0.0401	-0.4708 to 0.3906	No	ns	>0.9999
xpc-1 vs. cku-80	-0.2112	-0.6716 to 0.2492	No	ns	0.9804
xpc-1 vs. gen-1	0.8048	0.1536 to 1.456	Yes	**	0.0023
xpc-1 vs. wrn-1	-0.1462	-0.5769 to 0.2845	No	ns	0.9994
xpc-1 vs. dvc-1	-0.1372	-0.5976 to 0.3232	No	ns	0.9999
csb-1;xpc-1 vs. xpa-1	-0.466	-0.9264 to -0.005563	Yes	*	0.0437
csb-1;xpc-1 vs. xpg-1	-0.3776	-0.8380 to 0.08284	No	ns	0.2709
csb-1;xpc-1 vs. xpf-1	-0.4544	-0.9148 to 0.006037	No	ns	0.0578
csb-1;xpc-1 vs. ercc-1	-0.1992	-0.6299 to 0.2315	No	ns	0.9788
csb-1;xpc-1 vs. nth-1	-0.5657	-1.026 to -0.1053	Yes	**	0.0026
csb-1;xpc-1 vs. ung-1	-0.5347	-0.9951 to -0.07426	Yes	**	0.0067
csb-1;xpc-1 vs. exo-3	-0.4662	-0.9810 to 0.04858	No	ns	0.1315
csb-1;xpc-1 vs. slx-1	-0.3412	-0.7719 to 0.08950	No	ns	0.3314
csb-1;xpc-1 vs. fcd-2	-0.6392	-1.100 to -0.1788	Yes	***	0.0002
csb-1;xpc-1 vs. exo-1	-0.4321	-0.8628 to -0.001401	Yes	*	0.0482
csb-1;xpc-1 vs. cku-80	-0.6032	-1.064 to -0.1428	Yes	***	0.0007
csb-1;xpc-1 vs. gen-1	0.4128	-0.2384 to 1.064	No	ns	0.7389
csb-1;xpc-1 vs. wrn-1	-0.5382	-0.9689 to -0.1075	Yes	**	0.0019
csb-1;xpc-1 vs. dvc-1	-0.5292	-0.9896 to -0.06876	Yes	**	0.0079
xpa-1 vs. xpg-1	0.0884	-0.3720 to 0.5488	No	ns	>0.9999
xpa-1 vs. xpf-1	0.0116	-0.4488 to 0.4720	No	ns	>0.9999
xpa-1 vs. ercc-1	0.2668	-0.1639 to 0.6975	No	ns	0.7725
xpa-1 vs. nth-1	-0.0997	-0.5601 to 0.3607	No	ns	>0.9999
xpa-1 vs. ung-1	-0.0687	-0.5291 to 0.3917	No	ns	>0.9999
xpa-1 vs. exo-3	-0.0002	-0.5150 to 0.5146	No	ns	>0.9999
xpa-1 vs. slx-1	0.1248	-0.3059 to 0.5555	No	ns	>0.9999
xpa-1 vs. fcd-2	-0.1732	-0.6336 to 0.2872	No	ns	0.9978
xpa-1 vs. exo-1	0.0339	-0.3968 to 0.4646	No	ns	>0.9999
xpa-1 vs. cku-80	-0.1372	-0.5976 to 0.3232	No	ns	0.9999
xpa-1 vs. gen-1	0.8788	0.2276 to 1.530	Yes	***	0.0004
xpa-1 vs. wrn-1	-0.0722	-0.5029 to 0.3585	No	ns	>0.9999
xpa-1 vs. dvc-1	-0.0632	-0.5236 to 0.3972	No	ns	>0.9999
xpg-1 vs. xpf-1	-0.0768	-0.5372 to 0.3836	No	ns	>0.9999
xpg-1 vs. ercc-1	0.1784	-0.2523 to 0.6091	No	ns	0.9934
xpg-1 vs. nth-1	-0.1881	-0.6485 to 0.2723	No	ns	0.9943
xpg-1 vs. ung-1	-0.1571	-0.6175 to 0.3033	No	ns	0.9994
xpg-1 vs. exo-3	-0.0886	-0.6034 to 0.4262	No	ns	>0.9999
xpg-1 vs. slx-1	0.0364	-0.3943 to 0.4671	No	ns	>0.9999
xpg-1 vs. fcd-2	-0.2616	-0.7220 to 0.1988	No	ns	0.873
xpg-1 vs. exo-1	-0.0545	-0.4852 to 0.3762	No	ns	>0.9999
xpg-1 vs. cku-80	-0.2256	-0.6860 to 0.2348	No	ns	0.963
xpg-1 vs. gen-1	0.7904	0.1392 to 1.442	Yes	**	0.0032
xpg-1 vs. wrn-1	-0.1606	-0.5913 to 0.2701	No	ns	0.998
xpg-1 vs. dvc-1	-0.1516	-0.6120 to 0.3088	No	ns	0.9996
xpf-1 vs. ercc-1	0.2552	-0.1755 to 0.6859	No	ns	0.8292
xpf-1 vs. nth-1	-0.1113	-0.5717 to 0.3491	No	ns	>0.9999
xpf-1 vs. ung-1	-0.0803	-0.5407 to 0.3801	No	ns	>0.9999
xpf-1 vs. exo-3	-0.0118	-0.5266 to 0.5030	No	ns	>0.9999
xpf-1 vs. slx-1	0.1132	-0.3175 to 0.5439	No	ns	>0.9999
xpf-1 vs. fcd-2	-0.1848	-0.6452 to 0.2756	No	ns	0.9954
xpf-1 vs. exo-1	0.0223	-0.4084 to 0.4530	No	ns	>0.9999
xpf-1 vs. cku-80	-0.1488	-0.6092 to 0.3116	No	ns	0.9997
xpf-1 vs. gen-1	0.8672	0.2160 to 1.518	Yes	***	0.0005
xpf-1 vs. wrn-1	-0.0838	-0.5145 to 0.3469	No	ns	>0.9999
xpf-1 vs. dvc-1	-0.0748	-0.5352 to 0.3856	No	ns	>0.9999
ercc-1 vs. nth-1	-0.3665	-0.7972 to 0.06420	No	ns	0.2125
ercc-1 vs. ung-1	-0.3355	-0.7662 to 0.09520	No	ns	0.3624
ercc-1 vs. exo-3	-0.267	-0.7554 to 0.2214	No	ns	0.9052
ercc-1 vs. slx-1	-0.142	-0.5408 to 0.2568	No	ns	0.9989
ercc-1 vs. fcd-2	-0.44	-0.8707 to -0.009301	Yes	*	0.0392
ercc-1 vs. exo-1	-0.2329	-0.6317 to 0.1659	No	ns	0.8452
ercc-1 vs. cku-80	-0.404	-0.8347 to 0.02670	No	ns	0.0962
ercc-1 vs. gen-1	0.612	-0.01848 to 1.242	No	ns	0.0687
ercc-1 vs. wrn-1	-0.339	-0.7378 to 0.05975	No	ns	0.2139
ercc-1 vs. dvc-1	-0.33	-0.7607 to 0.1007	No	ns	0.3936
nth-1 vs. ung-1	0.031	-0.4294 to 0.4914	No	ns	>0.9999
nth-1 vs. exo-3	0.0995	-0.4153 to 0.6143	No	ns	>0.9999
nth-1 vs. slx-1	0.2245	-0.2062 to 0.6552	No	ns	0.9359
nth-1 vs. fcd-2	-0.0735	-0.5339 to 0.3869	No	ns	>0.9999
nth-1 vs. exo-1	0.1336	-0.2971 to 0.5643	No	ns	0.9998
nth-1 vs. cku-80	-0.0375	-0.4979 to 0.4229	No	ns	>0.9999
nth-1 vs. gen-1	0.9785	0.3273 to 1.630	Yes	****	<0.0001
nth-1 vs. wrn-1	0.0275	-0.4032 to 0.4582	No	ns	>0.9999
nth-1 vs. dvc-1	0.0365	-0.4239 to 0.4969	No	ns	>0.9999
ung-1 vs. exo-3	0.0685	-0.4463 to 0.5833	No	ns	>0.9999
ung-1 vs. slx-1	0.1935	-0.2372 to 0.6242	No	ns	0.9842
ung-1 vs. fcd-2	-0.1045	-0.5649 to 0.3559	No	ns	>0.9999
ung-1 vs. exo-1	0.1026	-0.3281 to 0.5333	No	ns	>0.9999
ung-1 vs. cku-80	-0.0685	-0.5289 to 0.3919	No	ns	>0.9999
ung-1 vs. gen-1	0.9475	0.2963 to 1.599	Yes	****	<0.0001
ung-1 vs. wrn-1	-0.0035	-0.4342 to 0.4272	No	ns	>0.9999
ung-1 vs. dvc-1	0.0055	-0.4549 to 0.4659	No	ns	>0.9999
exo-3 vs. slx-1	0.125	-0.3634 to 0.6134	No	ns	>0.9999
exo-3 vs. fcd-2	-0.173	-0.6878 to 0.3418	No	ns	0.9995
exo-3 vs. exo-1	0.0341	-0.4543 to 0.5225	No	ns	>0.9999
exo-3 vs. cku-80	-0.137	-0.6518 to 0.3778	No	ns	>0.9999
exo-3 vs. gen-1	0.879	0.1883 to 1.570	Yes	**	0.0013
exo-3 vs. wrn-1	-0.072	-0.5604 to 0.4164	No	ns	>0.9999
exo-3 vs. dvc-1	-0.063	-0.5778 to 0.4518	No	ns	>0.9999
slx-1 vs. fcd-2	-0.298	-0.7287 to 0.1327	No	ns	0.5897
slx-1 vs. exo-1	-0.0909	-0.4897 to 0.3079	No	ns	>0.9999
slx-1 vs. cku-80	-0.262	-0.6927 to 0.1687	No	ns	0.797
slx-1 vs. gen-1	0.754	0.1235 to 1.384	Yes	**	0.0041
slx-1 vs. wrn-1	-0.197	-0.5958 to 0.2018	No	ns	0.9601
slx-1 vs. dvc-1	-0.188	-0.6187 to 0.2427	No	ns	0.9883
fcd-2 vs. exo-1	0.2071	-0.2236 to 0.6378	No	ns	0.969
fcd-2 vs. cku-80	0.036	-0.4244 to 0.4964	No	ns	>0.9999
fcd-2 vs. gen-1	1.052	0.4008 to 1.703	Yes	****	<0.0001
fcd-2 vs. wrn-1	0.101	-0.3297 to 0.5317	No	ns	>0.9999
fcd-2 vs. dvc-1	0.11	-0.3504 to 0.5704	No	ns	>0.9999
exo-1 vs. cku-80	-0.1711	-0.6018 to 0.2596	No	ns	0.9959
exo-1 vs. gen-1	0.8449	0.2144 to 1.475	Yes	***	0.0005
exo-1 vs. wrn-1	-0.1061	-0.5049 to 0.2927	No	ns	>0.9999
exo-1 vs. dvc-1	-0.0971	-0.5278 to 0.3336	No	ns	>0.9999
cku-80 vs. gen-1	1.016	0.3648 to 1.667	Yes	****	<0.0001
cku-80 vs. wrn-1	0.065	-0.3657 to 0.4957	No	ns	>0.9999
cku-80 vs. dvc-1	0.074	-0.3864 to 0.5344	No	ns	>0.9999
gen-1 vs. wrn-1	-0.951	-1.581 to -0.3205	Yes	****	<0.0001
gen-1 vs. dvc-1	-0.942	-1.593 to -0.2908	Yes	****	<0.0001
wrn-1 vs. dvc-1	0.009	-0.4217 to 0.4397	No	ns	>0.9999
adh-5(RNAi) 5 mM FA
Wildtype vs. csb-1	0.4252	0.02645 to 0.8240	Yes	*	0.023
Wildtype vs. xpc-1	0.1222	-0.2766 to 0.5210	No	ns	0.9998
Wildtype vs. csb-1;xpc-1	0.8429	0.4441 to 1.242	Yes	****	<0.0001
Wildtype vs. xpa-1	0.4055	0.006750 to 0.8043	Yes	*	0.0413
Wildtype vs. xpg-1	0.4139	0.01515 to 0.8127	Yes	*	0.0324
Wildtype vs. xpf-1	0.0511	-0.3477 to 0.4499	No	ns	>0.9999
Wildtype vs. ercc-1	0.5131	0.1491 to 0.8771	Yes	***	0.0001
Wildtype vs. nth-1	0.2819	-0.1169 to 0.6807	No	ns	0.5491
Wildtype vs. ung-1	0.225	-0.1738 to 0.6238	No	ns	0.8793
Wildtype vs. exo-3	-0.107	-0.5674 to 0.3534	No	ns	>0.9999
Wildtype vs. slx-1	0.6962	0.3322 to 1.060	Yes	****	<0.0001
Wildtype vs. fcd-2	0.2768	-0.1220 to 0.6756	No	ns	0.5836
Wildtype vs. exo-1	0.5715	0.2075 to 0.9355	Yes	****	<0.0001
Wildtype vs. cku-80	0.7485	0.3497 to 1.147	Yes	****	<0.0001
Wildtype vs. gen-1	1	0.3909 to 1.609	Yes	****	<0.0001
Wildtype vs. wrn-1	0.2244	-0.1396 to 0.5884	No	ns	0.7792
Wildtype vs. dvc-1	0.2266	-0.1722 to 0.6254	No	ns	0.8728
csb-1 vs. xpc-1	-0.303	-0.7634 to 0.1574	No	ns	0.6791
csb-1 vs. csb-1;xpc-1	0.4177	-0.04274 to 0.8781	No	ns	0.1296
csb-1 vs. xpa-1	-0.0197	-0.4801 to 0.4407	No	ns	>0.9999
csb-1 vs. xpg-1	-0.0113	-0.4717 to 0.4491	No	ns	>0.9999
csb-1 vs. xpf-1	-0.3741	-0.8345 to 0.08634	No	ns	0.2867
csb-1 vs. ercc-1	0.0879	-0.3428 to 0.5186	No	ns	>0.9999
csb-1 vs. nth-1	-0.1433	-0.6037 to 0.3171	No	ns	0.9998
csb-1 vs. ung-1	-0.2002	-0.6606 to 0.2602	No	ns	0.9888
csb-1 vs. exo-3	-0.5322	-1.047 to -0.01742	Yes	*	0.034
csb-1 vs. slx-1	0.271	-0.1597 to 0.7017	No	ns	0.7501
csb-1 vs. fcd-2	-0.1484	-0.6088 to 0.3120	No	ns	0.9997
csb-1 vs. exo-1	0.1463	-0.2844 to 0.5770	No	ns	0.9994
csb-1 vs. cku-80	0.3233	-0.1371 to 0.7837	No	ns	0.562
csb-1 vs. gen-1	0.5748	-0.07636 to 1.226	No	ns	0.1619
csb-1 vs. wrn-1	-0.2008	-0.6315 to 0.2299	No	ns	0.977
csb-1 vs. dvc-1	-0.1986	-0.6590 to 0.2618	No	ns	0.9897
xpc-1 vs. csb-1;xpc-1	0.7207	0.2603 to 1.181	Yes	****	<0.0001
xpc-1 vs. xpa-1	0.2833	-0.1771 to 0.7437	No	ns	0.7818
xpc-1 vs. xpg-1	0.2917	-0.1687 to 0.7521	No	ns	0.7399
xpc-1 vs. xpf-1	-0.0711	-0.5315 to 0.3893	No	ns	>0.9999
xpc-1 vs. ercc-1	0.3909	-0.03980 to 0.8216	No	ns	0.1291
xpc-1 vs. nth-1	0.1597	-0.3007 to 0.6201	No	ns	0.9992
xpc-1 vs. ung-1	0.1028	-0.3576 to 0.5632	No	ns	>0.9999
xpc-1 vs. exo-3	-0.2292	-0.7440 to 0.2856	No	ns	0.9856
xpc-1 vs. slx-1	0.574	0.1433 to 1.005	Yes	***	0.0005
xpc-1 vs. fcd-2	0.1546	-0.3058 to 0.6150	No	ns	0.9995
xpc-1 vs. exo-1	0.4493	0.01860 to 0.8800	Yes	*	0.0304
xpc-1 vs. cku-80	0.6263	0.1659 to 1.087	Yes	***	0.0003
xpc-1 vs. gen-1	0.8778	0.2266 to 1.529	Yes	***	0.0004
xpc-1 vs. wrn-1	0.1022	-0.3285 to 0.5329	No	ns	>0.9999
xpc-1 vs. dvc-1	0.1044	-0.3560 to 0.5648	No	ns	>0.9999
csb-1;xpc-1 vs. xpa-1	-0.4374	-0.8978 to 0.02304	No	ns	0.0852
csb-1;xpc-1 vs. xpg-1	-0.429	-0.8894 to 0.03144	No	ns	0.1023
csb-1;xpc-1 vs. xpf-1	-0.7918	-1.252 to -0.3314	Yes	****	<0.0001
csb-1;xpc-1 vs. ercc-1	-0.3298	-0.7605 to 0.1009	No	ns	0.3947
csb-1;xpc-1 vs. nth-1	-0.561	-1.021 to -0.1006	Yes	**	0.003
csb-1;xpc-1 vs. ung-1	-0.6179	-1.078 to -0.1575	Yes	***	0.0004
csb-1;xpc-1 vs. exo-3	-0.9499	-1.465 to -0.4351	Yes	****	<0.0001
csb-1;xpc-1 vs. slx-1	-0.1467	-0.5774 to 0.2840	No	ns	0.9994
csb-1;xpc-1 vs. fcd-2	-0.5661	-1.027 to -0.1057	Yes	**	0.0025
csb-1;xpc-1 vs. exo-1	-0.2714	-0.7021 to 0.1593	No	ns	0.748
csb-1;xpc-1 vs. cku-80	-0.0944	-0.5548 to 0.3660	No	ns	>0.9999
csb-1;xpc-1 vs. gen-1	0.1571	-0.4941 to 0.8083	No	ns	>0.9999
csb-1;xpc-1 vs. wrn-1	-0.6185	-1.049 to -0.1878	Yes	****	<0.0001
csb-1;xpc-1 vs. dvc-1	-0.6163	-1.077 to -0.1559	Yes	***	0.0005
xpa-1 vs. xpg-1	0.0084	-0.4520 to 0.4688	No	ns	>0.9999
xpa-1 vs. xpf-1	-0.3544	-0.8148 to 0.1060	No	ns	0.3849
xpa-1 vs. ercc-1	0.1076	-0.3231 to 0.5383	No	ns	>0.9999
xpa-1 vs. nth-1	-0.1236	-0.5840 to 0.3368	No	ns	>0.9999
xpa-1 vs. ung-1	-0.1805	-0.6409 to 0.2799	No	ns	0.9965
xpa-1 vs. exo-3	-0.5125	-1.027 to 0.002284	No	ns	0.0525
xpa-1 vs. slx-1	0.2907	-0.1400 to 0.7214	No	ns	0.635
xpa-1 vs. fcd-2	-0.1287	-0.5891 to 0.3317	No	ns	>0.9999
xpa-1 vs. exo-1	0.166	-0.2647 to 0.5967	No	ns	0.9971
xpa-1 vs. cku-80	0.343	-0.1174 to 0.8034	No	ns	0.4477
xpa-1 vs. gen-1	0.5945	-0.05666 to 1.246	No	ns	0.1227
xpa-1 vs. wrn-1	-0.1811	-0.6118 to 0.2496	No	ns	0.9922
xpa-1 vs. dvc-1	-0.1789	-0.6393 to 0.2815	No	ns	0.9968
xpg-1 vs. xpf-1	-0.3628	-0.8232 to 0.09764	No	ns	0.3412
xpg-1 vs. ercc-1	0.0992	-0.3315 to 0.5299	No	ns	>0.9999
xpg-1 vs. nth-1	-0.132	-0.5924 to 0.3284	No	ns	>0.9999
xpg-1 vs. ung-1	-0.1889	-0.6493 to 0.2715	No	ns	0.994
xpg-1 vs. exo-3	-0.5209	-1.036 to -0.006116	Yes	*	0.0438
xpg-1 vs. slx-1	0.2823	-0.1484 to 0.7130	No	ns	0.6858
xpg-1 vs. fcd-2	-0.1371	-0.5975 to 0.3233	No	ns	0.9999
xpg-1 vs. exo-1	0.1576	-0.2731 to 0.5883	No	ns	0.9984
xpg-1 vs. cku-80	0.3346	-0.1258 to 0.7950	No	ns	0.4959
xpg-1 vs. gen-1	0.5861	-0.06506 to 1.237	No	ns	0.1384
xpg-1 vs. wrn-1	-0.1895	-0.6202 to 0.2412	No	ns	0.9873
xpg-1 vs. dvc-1	-0.1873	-0.6477 to 0.2731	No	ns	0.9946
xpf-1 vs. ercc-1	0.462	0.03130 to 0.8927	Yes	*	0.0213
xpf-1 vs. nth-1	0.2308	-0.2296 to 0.6912	No	ns	0.9544
xpf-1 vs. ung-1	0.1739	-0.2865 to 0.6343	No	ns	0.9977
xpf-1 vs. exo-3	-0.1581	-0.6729 to 0.3567	No	ns	0.9998
xpf-1 vs. slx-1	0.6451	0.2144 to 1.076	Yes	****	<0.0001
xpf-1 vs. fcd-2	0.2257	-0.2347 to 0.6861	No	ns	0.9628
xpf-1 vs. exo-1	0.5204	0.08970 to 0.9511	Yes	**	0.0035
xpf-1 vs. cku-80	0.6974	0.2370 to 1.158	Yes	****	<0.0001
xpf-1 vs. gen-1	0.9489	0.2977 to 1.600	Yes	****	<0.0001
xpf-1 vs. wrn-1	0.1733	-0.2574 to 0.6040	No	ns	0.9952
xpf-1 vs. dvc-1	0.1755	-0.2849 to 0.6359	No	ns	0.9975
ercc-1 vs. nth-1	-0.2312	-0.6619 to 0.1995	No	ns	0.9181
ercc-1 vs. ung-1	-0.2881	-0.7188 to 0.1426	No	ns	0.6509
ercc-1 vs. exo-3	-0.6201	-1.108 to -0.1317	Yes	**	0.0014
ercc-1 vs. slx-1	0.1831	-0.2157 to 0.5819	No	ns	0.9802
ercc-1 vs. fcd-2	-0.2363	-0.6670 to 0.1944	No	ns	0.9026
ercc-1 vs. exo-1	0.0584	-0.3404 to 0.4572	No	ns	>0.9999
ercc-1 vs. cku-80	0.2354	-0.1953 to 0.6661	No	ns	0.9054
ercc-1 vs. gen-1	0.4869	-0.1436 to 1.117	No	ns	0.3786
ercc-1 vs. wrn-1	-0.2887	-0.6875 to 0.1101	No	ns	0.5031
ercc-1 vs. dvc-1	-0.2865	-0.7172 to 0.1442	No	ns	0.6606
nth-1 vs. ung-1	-0.0569	-0.5173 to 0.4035	No	ns	>0.9999
nth-1 vs. exo-3	-0.3889	-0.9037 to 0.1259	No	ns	0.4206
nth-1 vs. slx-1	0.4143	-0.01640 to 0.8450	No	ns	0.0754
nth-1 vs. fcd-2	-0.0051	-0.4655 to 0.4553	No	ns	>0.9999
nth-1 vs. exo-1	0.2896	-0.1411 to 0.7203	No	ns	0.6418
nth-1 vs. cku-80	0.4666	0.006163 to 0.9270	Yes	*	0.043
nth-1 vs. gen-1	0.7181	0.06694 to 1.369	Yes	*	0.0146
nth-1 vs. wrn-1	-0.0575	-0.4882 to 0.3732	No	ns	>0.9999
nth-1 vs. dvc-1	-0.0553	-0.5157 to 0.4051	No	ns	>0.9999
ung-1 vs. exo-3	-0.332	-0.8468 to 0.1828	No	ns	0.7122
ung-1 vs. slx-1	0.4712	0.04050 to 0.9019	Yes	*	0.0163
ung-1 vs. fcd-2	0.0518	-0.4086 to 0.5122	No	ns	>0.9999
ung-1 vs. exo-1	0.3465	-0.08420 to 0.7772	No	ns	0.3039
ung-1 vs. cku-80	0.5235	0.06306 to 0.9839	Yes	**	0.0093
ung-1 vs. gen-1	0.775	0.1238 to 1.426	Yes	**	0.0045
ung-1 vs. wrn-1	-0.0006	-0.4313 to 0.4301	No	ns	>0.9999
ung-1 vs. dvc-1	0.0016	-0.4588 to 0.4620	No	ns	>0.9999
exo-3 vs. slx-1	0.8032	0.3148 to 1.292	Yes	****	<0.0001
exo-3 vs. fcd-2	0.3838	-0.1310 to 0.8986	No	ns	0.4461
exo-3 vs. exo-1	0.6785	0.1901 to 1.167	Yes	***	0.0002
exo-3 vs. cku-80	0.8555	0.3407 to 1.370	Yes	****	<0.0001
exo-3 vs. gen-1	1.107	0.4163 to 1.798	Yes	****	<0.0001
exo-3 vs. wrn-1	0.3314	-0.1570 to 0.8198	No	ns	0.6254
exo-3 vs. dvc-1	0.3336	-0.1812 to 0.8484	No	ns	0.7045
slx-1 vs. fcd-2	-0.4194	-0.8501 to 0.01130	No	ns	0.0665
slx-1 vs. exo-1	-0.1247	-0.5235 to 0.2741	No	ns	0.9998
slx-1 vs. cku-80	0.0523	-0.3784 to 0.4830	No	ns	>0.9999
slx-1 vs. gen-1	0.3038	-0.3267 to 0.9343	No	ns	0.9684
slx-1 vs. wrn-1	-0.4718	-0.8706 to -0.07305	Yes	**	0.005
slx-1 vs. dvc-1	-0.4696	-0.9003 to -0.03890	Yes	*	0.0171
fcd-2 vs. exo-1	0.2947	-0.1360 to 0.7254	No	ns	0.6103
fcd-2 vs. cku-80	0.4717	0.01126 to 0.9321	Yes	*	0.0379
fcd-2 vs. gen-1	0.7232	0.07204 to 1.374	Yes	*	0.0132
fcd-2 vs. wrn-1	-0.0524	-0.4831 to 0.3783	No	ns	>0.9999
fcd-2 vs. dvc-1	-0.0502	-0.5106 to 0.4102	No	ns	>0.9999
exo-1 vs. cku-80	0.177	-0.2537 to 0.6077	No	ns	0.9939
exo-1 vs. gen-1	0.4285	-0.2020 to 1.059	No	ns	0.6226
exo-1 vs. wrn-1	-0.3471	-0.7459 to 0.05165	No	ns	0.1803
exo-1 vs. dvc-1	-0.3449	-0.7756 to 0.08580	No	ns	0.312
cku-80 vs. gen-1	0.2515	-0.3997 to 0.9027	No	ns	0.997
cku-80 vs. wrn-1	-0.5241	-0.9548 to -0.09340	Yes	**	0.0031
cku-80 vs. dvc-1	-0.5219	-0.9823 to -0.06146	Yes	**	0.0098
gen-1 vs. wrn-1	-0.7756	-1.406 to -0.1451	Yes	**	0.0025
gen-1 vs. dvc-1	-0.7734	-1.425 to -0.1222	Yes	**	0.0046
wrn-1 vs. dvc-1	0.0022	-0.4285 to 0.4329	No	ns	>0.9999
Test details	Predicted (LS) mean 1	Predicted (LS) mean 2	Predicted (LS) mean diff.	SE of diff.	N1	N2	q	DF
Control
Wildtype vs. csb-1	1	1.025	-0.025	0.1138	18	9	0.3106	624
Wildtype vs. xpc-1	1	1.013	-0.013	0.1138	18	9	0.1615	624
Wildtype vs. csb-1;xpc-1	1	1.009	-0.009	0.1138	18	9	0.1118	624
Wildtype vs. xpa-1	1	1.002	-0.002	0.1138	18	9	0.02485	624
Wildtype vs. xpg-1	1	0.9846	0.0154	0.1138	18	9	0.1914	624
Wildtype vs. xpf-1	1	0.947	0.053	0.1138	18	9	0.6586	624
Wildtype vs. ercc-1	1	0.8716	0.1284	0.1039	18	12	1.748	624
Wildtype vs. nth-1	1	1.042	-0.042	0.1138	18	9	0.5219	624
Wildtype vs. ung-1	1	1.024	-0.024	0.1138	18	9	0.2982	624
Wildtype vs. exo-3	1	1.025	-0.025	0.1314	18	6	0.269	624
Wildtype vs. slx-1	1	0.691	0.309	0.1039	18	12	4.206	624
Wildtype vs. fcd-2	1	0.9373	0.0627	0.1138	18	9	0.7791	624
Wildtype vs. exo-1	1	0.9784	0.0216	0.1039	18	12	0.294	624
Wildtype vs. cku-80	1	1.023	-0.023	0.1138	18	9	0.2858	624
Wildtype vs. gen-1	1	0.9691	0.0309	0.1739	18	3	0.2514	624
Wildtype vs. wrn-1	1	0.9921	0.0079	0.1039	18	12	0.1075	624
Wildtype vs. dvc-1	1	0.9756	0.0244	0.1138	18	9	0.3032	624
csb-1 vs. xpc-1	1.025	1.013	0.012	0.1314	9	9	0.1291	624
csb-1 vs. csb-1;xpc-1	1.025	1.009	0.016	0.1314	9	9	0.1722	624
csb-1 vs. xpa-1	1.025	1.002	0.023	0.1314	9	9	0.2475	624
csb-1 vs. xpg-1	1.025	0.9846	0.0404	0.1314	9	9	0.4347	624
csb-1 vs. xpf-1	1.025	0.947	0.078	0.1314	9	9	0.8394	624
csb-1 vs. ercc-1	1.025	0.8716	0.1534	0.1229	9	12	1.765	624
csb-1 vs. nth-1	1.025	1.042	-0.017	0.1314	9	9	0.1829	624
csb-1 vs. ung-1	1.025	1.024	0.001	0.1314	9	9	0.01076	624
csb-1 vs. exo-3	1.025	1.025	0	0.1469	9	6	0	624
csb-1 vs. slx-1	1.025	0.691	0.334	0.1229	9	12	3.842	624
csb-1 vs. fcd-2	1.025	0.9373	0.0877	0.1314	9	9	0.9437	624
csb-1 vs. exo-1	1.025	0.9784	0.0466	0.1229	9	12	0.5361	624
csb-1 vs. cku-80	1.025	1.023	0.002	0.1314	9	9	0.02152	624
csb-1 vs. gen-1	1.025	0.9691	0.0559	0.1859	9	3	0.4254	624
csb-1 vs. wrn-1	1.025	0.9921	0.0329	0.1229	9	12	0.3785	624
csb-1 vs. dvc-1	1.025	0.9756	0.0494	0.1314	9	9	0.5316	624
xpc-1 vs. csb-1;xpc-1	1.013	1.009	0.004	0.1314	9	9	0.04304	624
xpc-1 vs. xpa-1	1.013	1.002	0.011	0.1314	9	9	0.1184	624
xpc-1 vs. xpg-1	1.013	0.9846	0.0284	0.1314	9	9	0.3056	624
xpc-1 vs. xpf-1	1.013	0.947	0.066	0.1314	9	9	0.7102	624
xpc-1 vs. ercc-1	1.013	0.8716	0.1414	0.1229	9	12	1.627	624
xpc-1 vs. nth-1	1.013	1.042	-0.029	0.1314	9	9	0.3121	624
xpc-1 vs. ung-1	1.013	1.024	-0.011	0.1314	9	9	0.1184	624
xpc-1 vs. exo-3	1.013	1.025	-0.012	0.1469	9	6	0.1155	624
xpc-1 vs. slx-1	1.013	0.691	0.322	0.1229	9	12	3.704	624
xpc-1 vs. fcd-2	1.013	0.9373	0.0757	0.1314	9	9	0.8146	624
xpc-1 vs. exo-1	1.013	0.9784	0.0346	0.1229	9	12	0.398	624
xpc-1 vs. cku-80	1.013	1.023	-0.01	0.1314	9	9	0.1076	624
xpc-1 vs. gen-1	1.013	0.9691	0.0439	0.1859	9	3	0.334	624
xpc-1 vs. wrn-1	1.013	0.9921	0.0209	0.1229	9	12	0.2404	624
xpc-1 vs. dvc-1	1.013	0.9756	0.0374	0.1314	9	9	0.4025	624
csb-1;xpc-1 vs. xpa-1	1.009	1.002	0.007	0.1314	9	9	0.07533	624
csb-1;xpc-1 vs. xpg-1	1.009	0.9846	0.0244	0.1314	9	9	0.2626	624
csb-1;xpc-1 vs. xpf-1	1.009	0.947	0.062	0.1314	9	9	0.6672	624
csb-1;xpc-1 vs. ercc-1	1.009	0.8716	0.1374	0.1229	9	12	1.581	624
csb-1;xpc-1 vs. nth-1	1.009	1.042	-0.033	0.1314	9	9	0.3551	624
csb-1;xpc-1 vs. ung-1	1.009	1.024	-0.015	0.1314	9	9	0.1614	624
csb-1;xpc-1 vs. exo-3	1.009	1.025	-0.016	0.1469	9	6	0.154	624
csb-1;xpc-1 vs. slx-1	1.009	0.691	0.318	0.1229	9	12	3.658	624
csb-1;xpc-1 vs. fcd-2	1.009	0.9373	0.0717	0.1314	9	9	0.7716	624
csb-1;xpc-1 vs. exo-1	1.009	0.9784	0.0306	0.1229	9	12	0.352	624
csb-1;xpc-1 vs. cku-80	1.009	1.023	-0.014	0.1314	9	9	0.1507	624
csb-1;xpc-1 vs. gen-1	1.009	0.9691	0.0399	0.1859	9	3	0.3036	624
csb-1;xpc-1 vs. wrn-1	1.009	0.9921	0.0169	0.1229	9	12	0.1944	624
csb-1;xpc-1 vs. dvc-1	1.009	0.9756	0.0334	0.1314	9	9	0.3594	624
xpa-1 vs. xpg-1	1.002	0.9846	0.0174	0.1314	9	9	0.1872	624
xpa-1 vs. xpf-1	1.002	0.947	0.055	0.1314	9	9	0.5919	624
xpa-1 vs. ercc-1	1.002	0.8716	0.1304	0.1229	9	12	1.5	624
xpa-1 vs. nth-1	1.002	1.042	-0.04	0.1314	9	9	0.4304	624
xpa-1 vs. ung-1	1.002	1.024	-0.022	0.1314	9	9	0.2367	624
xpa-1 vs. exo-3	1.002	1.025	-0.023	0.1469	9	6	0.2214	624
xpa-1 vs. slx-1	1.002	0.691	0.311	0.1229	9	12	3.578	624
xpa-1 vs. fcd-2	1.002	0.9373	0.0647	0.1314	9	9	0.6962	624
xpa-1 vs. exo-1	1.002	0.9784	0.0236	0.1229	9	12	0.2715	624
xpa-1 vs. cku-80	1.002	1.023	-0.021	0.1314	9	9	0.226	624
xpa-1 vs. gen-1	1.002	0.9691	0.0329	0.1859	9	3	0.2503	624
xpa-1 vs. wrn-1	1.002	0.9921	0.0099	0.1229	9	12	0.1139	624
xpa-1 vs. dvc-1	1.002	0.9756	0.0264	0.1314	9	9	0.2841	624
xpg-1 vs. xpf-1	0.9846	0.947	0.0376	0.1314	9	9	0.4046	624
xpg-1 vs. ercc-1	0.9846	0.8716	0.113	0.1229	9	12	1.3	624
xpg-1 vs. nth-1	0.9846	1.042	-0.0574	0.1314	9	9	0.6177	624
xpg-1 vs. ung-1	0.9846	1.024	-0.0394	0.1314	9	9	0.424	624
xpg-1 vs. exo-3	0.9846	1.025	-0.0404	0.1469	9	6	0.3888	624
xpg-1 vs. slx-1	0.9846	0.691	0.2936	0.1229	9	12	3.378	624
xpg-1 vs. fcd-2	0.9846	0.9373	0.0473	0.1314	9	9	0.509	624
xpg-1 vs. exo-1	0.9846	0.9784	0.0062	0.1229	9	12	0.07132	624
xpg-1 vs. cku-80	0.9846	1.023	-0.0384	0.1314	9	9	0.4132	624
xpg-1 vs. gen-1	0.9846	0.9691	0.0155	0.1859	9	3	0.1179	624
xpg-1 vs. wrn-1	0.9846	0.9921	-0.0075	0.1229	9	12	0.08628	624
xpg-1 vs. dvc-1	0.9846	0.9756	0.009	0.1314	9	9	0.09685	624
xpf-1 vs. ercc-1	0.947	0.8716	0.0754	0.1229	9	12	0.8674	624
xpf-1 vs. nth-1	0.947	1.042	-0.095	0.1314	9	9	1.022	624
xpf-1 vs. ung-1	0.947	1.024	-0.077	0.1314	9	9	0.8286	624
xpf-1 vs. exo-3	0.947	1.025	-0.078	0.1469	9	6	0.7507	624
xpf-1 vs. slx-1	0.947	0.691	0.256	0.1229	9	12	2.945	624
xpf-1 vs. fcd-2	0.947	0.9373	0.0097	0.1314	9	9	0.1044	624
xpf-1 vs. exo-1	0.947	0.9784	-0.0314	0.1229	9	12	0.3612	624
xpf-1 vs. cku-80	0.947	1.023	-0.076	0.1314	9	9	0.8178	624
xpf-1 vs. gen-1	0.947	0.9691	-0.0221	0.1859	9	3	0.1682	624
xpf-1 vs. wrn-1	0.947	0.9921	-0.0451	0.1229	9	12	0.5188	624
xpf-1 vs. dvc-1	0.947	0.9756	-0.0286	0.1314	9	9	0.3078	624
ercc-1 vs. nth-1	0.8716	1.042	-0.1704	0.1229	12	9	1.96	624
ercc-1 vs. ung-1	0.8716	1.024	-0.1524	0.1229	12	9	1.753	624
ercc-1 vs. exo-3	0.8716	1.025	-0.1534	0.1394	12	6	1.556	624
ercc-1 vs. slx-1	0.8716	0.691	0.1806	0.1138	12	12	2.244	624
ercc-1 vs. fcd-2	0.8716	0.9373	-0.0657	0.1229	12	9	0.7558	624
ercc-1 vs. exo-1	0.8716	0.9784	-0.1068	0.1138	12	12	1.327	624
ercc-1 vs. cku-80	0.8716	1.023	-0.1514	0.1229	12	9	1.742	624
ercc-1 vs. gen-1	0.8716	0.9691	-0.0975	0.18	12	3	0.7662	624
ercc-1 vs. wrn-1	0.8716	0.9921	-0.1205	0.1138	12	12	1.497	624
ercc-1 vs. dvc-1	0.8716	0.9756	-0.104	0.1229	12	9	1.196	624
nth-1 vs. ung-1	1.042	1.024	0.018	0.1314	9	9	0.1937	624
nth-1 vs. exo-3	1.042	1.025	0.017	0.1469	9	6	0.1636	624
nth-1 vs. slx-1	1.042	0.691	0.351	0.1229	9	12	4.038	624
nth-1 vs. fcd-2	1.042	0.9373	0.1047	0.1314	9	9	1.127	624
nth-1 vs. exo-1	1.042	0.9784	0.0636	0.1229	9	12	0.7317	624
nth-1 vs. cku-80	1.042	1.023	0.019	0.1314	9	9	0.2045	624
nth-1 vs. gen-1	1.042	0.9691	0.0729	0.1859	9	3	0.5547	624
nth-1 vs. wrn-1	1.042	0.9921	0.0499	0.1229	9	12	0.574	624
nth-1 vs. dvc-1	1.042	0.9756	0.0664	0.1314	9	9	0.7145	624
ung-1 vs. exo-3	1.024	1.025	-0.001	0.1469	9	6	0.009625	624
ung-1 vs. slx-1	1.024	0.691	0.333	0.1229	9	12	3.831	624
ung-1 vs. fcd-2	1.024	0.9373	0.0867	0.1314	9	9	0.933	624
ung-1 vs. exo-1	1.024	0.9784	0.0456	0.1229	9	12	0.5246	624
ung-1 vs. cku-80	1.024	1.023	0.001	0.1314	9	9	0.01076	624
ung-1 vs. gen-1	1.024	0.9691	0.0549	0.1859	9	3	0.4177	624
ung-1 vs. wrn-1	1.024	0.9921	0.0319	0.1229	9	12	0.367	624
ung-1 vs. dvc-1	1.024	0.9756	0.0484	0.1314	9	9	0.5208	624
exo-3 vs. slx-1	1.025	0.691	0.334	0.1394	6	12	3.389	624
exo-3 vs. fcd-2	1.025	0.9373	0.0877	0.1469	6	9	0.8441	624
exo-3 vs. exo-1	1.025	0.9784	0.0466	0.1394	6	12	0.4728	624
exo-3 vs. cku-80	1.025	1.023	0.002	0.1469	6	9	0.01925	624
exo-3 vs. gen-1	1.025	0.9691	0.0559	0.1971	6	3	0.401	624
exo-3 vs. wrn-1	1.025	0.9921	0.0329	0.1394	6	12	0.3338	624
exo-3 vs. dvc-1	1.025	0.9756	0.0494	0.1469	6	9	0.4755	624
slx-1 vs. fcd-2	0.691	0.9373	-0.2463	0.1229	12	9	2.833	624
slx-1 vs. exo-1	0.691	0.9784	-0.2874	0.1138	12	12	3.571	624
slx-1 vs. cku-80	0.691	1.023	-0.332	0.1229	12	9	3.819	624
slx-1 vs. gen-1	0.691	0.9691	-0.2781	0.18	12	3	2.186	624
slx-1 vs. wrn-1	0.691	0.9921	-0.3011	0.1138	12	12	3.741	624
slx-1 vs. dvc-1	0.691	0.9756	-0.2846	0.1229	12	9	3.274	624
fcd-2 vs. exo-1	0.9373	0.9784	-0.0411	0.1229	9	12	0.4728	624
fcd-2 vs. cku-80	0.9373	1.023	-0.0857	0.1314	9	9	0.9222	624
fcd-2 vs. gen-1	0.9373	0.9691	-0.0318	0.1859	9	3	0.242	624
fcd-2 vs. wrn-1	0.9373	0.9921	-0.0548	0.1229	9	12	0.6304	624
fcd-2 vs. dvc-1	0.9373	0.9756	-0.0383	0.1314	9	9	0.4121	624
exo-1 vs. cku-80	0.9784	1.023	-0.0446	0.1229	12	9	0.5131	624
exo-1 vs. gen-1	0.9784	0.9691	0.0093	0.18	12	3	0.07309	624
exo-1 vs. wrn-1	0.9784	0.9921	-0.0137	0.1138	12	12	0.1702	624
exo-1 vs. dvc-1	0.9784	0.9756	0.0028	0.1229	12	9	0.03221	624
cku-80 vs. gen-1	1.023	0.9691	0.0539	0.1859	9	3	0.4101	624
cku-80 vs. wrn-1	1.023	0.9921	0.0309	0.1229	9	12	0.3555	624
cku-80 vs. dvc-1	1.023	0.9756	0.0474	0.1314	9	9	0.5101	624
gen-1 vs. wrn-1	0.9691	0.9921	-0.023	0.18	3	12	0.1808	624
gen-1 vs. dvc-1	0.9691	0.9756	-0.0065	0.1859	3	9	0.04946	624
wrn-1 vs. dvc-1	0.9921	0.9756	0.0165	0.1229	12	9	0.1898	624
adh-5(RNAi)
Wildtype vs. csb-1	1	0.9883	0.0117	0.1138	18	9	0.1454	624
Wildtype vs. xpc-1	1	0.9854	0.0146	0.1138	18	9	0.1814	624
Wildtype vs. csb-1;xpc-1	1	1.012	-0.012	0.1138	18	9	0.1491	624
Wildtype vs. xpa-1	1	1.02	-0.02	0.1138	18	9	0.2485	624
Wildtype vs. xpg-1	1	1.007	-0.007	0.1138	18	9	0.08698	624
Wildtype vs. xpf-1	1	0.9703	0.0297	0.1138	18	9	0.369	624
Wildtype vs. ercc-1	1	0.9421	0.0579	0.1039	18	12	0.7881	624
Wildtype vs. nth-1	1	1.026	-0.026	0.1138	18	9	0.3231	624
Wildtype vs. ung-1	1	0.9978	0.0022	0.1138	18	9	0.02734	624
Wildtype vs. exo-3	1	1.094	-0.094	0.1314	18	6	1.012	624
Wildtype vs. slx-1	1	0.8017	0.1983	0.1039	18	12	2.699	624
Wildtype vs. fcd-2	1	1.026	-0.026	0.1138	18	9	0.3231	624
Wildtype vs. exo-1	1	1.044	-0.044	0.1039	18	12	0.5989	624
Wildtype vs. cku-80	1	1.05	-0.05	0.1138	18	9	0.6213	624
Wildtype vs. gen-1	1	1.033	-0.033	0.1739	18	3	0.2684	624
Wildtype vs. wrn-1	1	0.9679	0.0321	0.1039	18	12	0.4369	624
Wildtype vs. dvc-1	1	0.9756	0.0244	0.1138	18	9	0.3032	624
csb-1 vs. xpc-1	0.9883	0.9854	0.0029	0.1314	9	9	0.03121	624
csb-1 vs. csb-1;xpc-1	0.9883	1.012	-0.0237	0.1314	9	9	0.255	624
csb-1 vs. xpa-1	0.9883	1.02	-0.0317	0.1314	9	9	0.3411	624
csb-1 vs. xpg-1	0.9883	1.007	-0.0187	0.1314	9	9	0.2012	624
csb-1 vs. xpf-1	0.9883	0.9703	0.018	0.1314	9	9	0.1937	624
csb-1 vs. ercc-1	0.9883	0.9421	0.0462	0.1229	9	12	0.5315	624
csb-1 vs. nth-1	0.9883	1.026	-0.0377	0.1314	9	9	0.4057	624
csb-1 vs. ung-1	0.9883	0.9978	-0.0095	0.1314	9	9	0.1022	624
csb-1 vs. exo-3	0.9883	1.094	-0.1057	0.1469	9	6	1.017	624
csb-1 vs. slx-1	0.9883	0.8017	0.1866	0.1229	9	12	2.147	624
csb-1 vs. fcd-2	0.9883	1.026	-0.0377	0.1314	9	9	0.4057	624
csb-1 vs. exo-1	0.9883	1.044	-0.0557	0.1229	9	12	0.6408	624
csb-1 vs. cku-80	0.9883	1.05	-0.0617	0.1314	9	9	0.664	624
csb-1 vs. gen-1	0.9883	1.033	-0.0447	0.1859	9	3	0.3401	624
csb-1 vs. wrn-1	0.9883	0.9679	0.0204	0.1229	9	12	0.2347	624
csb-1 vs. dvc-1	0.9883	0.9756	0.0127	0.1314	9	9	0.1367	624
xpc-1 vs. csb-1;xpc-1	0.9854	1.012	-0.0266	0.1314	9	9	0.2862	624
xpc-1 vs. xpa-1	0.9854	1.02	-0.0346	0.1314	9	9	0.3723	624
xpc-1 vs. xpg-1	0.9854	1.007	-0.0216	0.1314	9	9	0.2324	624
xpc-1 vs. xpf-1	0.9854	0.9703	0.0151	0.1314	9	9	0.1625	624
xpc-1 vs. ercc-1	0.9854	0.9421	0.0433	0.1229	9	12	0.4981	624
xpc-1 vs. nth-1	0.9854	1.026	-0.0406	0.1314	9	9	0.4369	624
xpc-1 vs. ung-1	0.9854	0.9978	-0.0124	0.1314	9	9	0.1334	624
xpc-1 vs. exo-3	0.9854	1.094	-0.1086	0.1469	9	6	1.045	624
xpc-1 vs. slx-1	0.9854	0.8017	0.1837	0.1229	9	12	2.113	624
xpc-1 vs. fcd-2	0.9854	1.026	-0.0406	0.1314	9	9	0.4369	624
xpc-1 vs. exo-1	0.9854	1.044	-0.0586	0.1229	9	12	0.6741	624
xpc-1 vs. cku-80	0.9854	1.05	-0.0646	0.1314	9	9	0.6952	624
xpc-1 vs. gen-1	0.9854	1.033	-0.0476	0.1859	9	3	0.3622	624
xpc-1 vs. wrn-1	0.9854	0.9679	0.0175	0.1229	9	12	0.2013	624
xpc-1 vs. dvc-1	0.9854	0.9756	0.0098	0.1314	9	9	0.1055	624
csb-1;xpc-1 vs. xpa-1	1.012	1.02	-0.008	0.1314	9	9	0.08609	624
csb-1;xpc-1 vs. xpg-1	1.012	1.007	0.005	0.1314	9	9	0.0538	624
csb-1;xpc-1 vs. xpf-1	1.012	0.9703	0.0417	0.1314	9	9	0.4487	624
csb-1;xpc-1 vs. ercc-1	1.012	0.9421	0.0699	0.1229	9	12	0.8041	624
csb-1;xpc-1 vs. nth-1	1.012	1.026	-0.014	0.1314	9	9	0.1507	624
csb-1;xpc-1 vs. ung-1	1.012	0.9978	0.0142	0.1314	9	9	0.1528	624
csb-1;xpc-1 vs. exo-3	1.012	1.094	-0.082	0.1469	9	6	0.7892	624
csb-1;xpc-1 vs. slx-1	1.012	0.8017	0.2103	0.1229	9	12	2.419	624
csb-1;xpc-1 vs. fcd-2	1.012	1.026	-0.014	0.1314	9	9	0.1507	624
csb-1;xpc-1 vs. exo-1	1.012	1.044	-0.032	0.1229	9	12	0.3681	624
csb-1;xpc-1 vs. cku-80	1.012	1.05	-0.038	0.1314	9	9	0.4089	624
csb-1;xpc-1 vs. gen-1	1.012	1.033	-0.021	0.1859	9	3	0.1598	624
csb-1;xpc-1 vs. wrn-1	1.012	0.9679	0.0441	0.1229	9	12	0.5073	624
csb-1;xpc-1 vs. dvc-1	1.012	0.9756	0.0364	0.1314	9	9	0.3917	624
xpa-1 vs. xpg-1	1.02	1.007	0.013	0.1314	9	9	0.1399	624
xpa-1 vs. xpf-1	1.02	0.9703	0.0497	0.1314	9	9	0.5348	624
xpa-1 vs. ercc-1	1.02	0.9421	0.0779	0.1229	9	12	0.8962	624
xpa-1 vs. nth-1	1.02	1.026	-0.006	0.1314	9	9	0.06457	624
xpa-1 vs. ung-1	1.02	0.9978	0.0222	0.1314	9	9	0.2389	624
xpa-1 vs. exo-3	1.02	1.094	-0.074	0.1469	9	6	0.7122	624
xpa-1 vs. slx-1	1.02	0.8017	0.2183	0.1229	9	12	2.511	624
xpa-1 vs. fcd-2	1.02	1.026	-0.006	0.1314	9	9	0.06457	624
xpa-1 vs. exo-1	1.02	1.044	-0.024	0.1229	9	12	0.2761	624
xpa-1 vs. cku-80	1.02	1.05	-0.03	0.1314	9	9	0.3228	624
xpa-1 vs. gen-1	1.02	1.033	-0.013	0.1859	9	3	0.09892	624
xpa-1 vs. wrn-1	1.02	0.9679	0.0521	0.1229	9	12	0.5994	624
xpa-1 vs. dvc-1	1.02	0.9756	0.0444	0.1314	9	9	0.4778	624
xpg-1 vs. xpf-1	1.007	0.9703	0.0367	0.1314	9	9	0.3949	624
xpg-1 vs. ercc-1	1.007	0.9421	0.0649	0.1229	9	12	0.7466	624
xpg-1 vs. nth-1	1.007	1.026	-0.019	0.1314	9	9	0.2045	624
xpg-1 vs. ung-1	1.007	0.9978	0.0092	0.1314	9	9	0.099	624
xpg-1 vs. exo-3	1.007	1.094	-0.087	0.1469	9	6	0.8374	624
xpg-1 vs. slx-1	1.007	0.8017	0.2053	0.1229	9	12	2.362	624
xpg-1 vs. fcd-2	1.007	1.026	-0.019	0.1314	9	9	0.2045	624
xpg-1 vs. exo-1	1.007	1.044	-0.037	0.1229	9	12	0.4256	624
xpg-1 vs. cku-80	1.007	1.05	-0.043	0.1314	9	9	0.4627	624
xpg-1 vs. gen-1	1.007	1.033	-0.026	0.1859	9	3	0.1978	624
xpg-1 vs. wrn-1	1.007	0.9679	0.0391	0.1229	9	12	0.4498	624
xpg-1 vs. dvc-1	1.007	0.9756	0.0314	0.1314	9	9	0.3379	624
xpf-1 vs. ercc-1	0.9703	0.9421	0.0282	0.1229	9	12	0.3244	624
xpf-1 vs. nth-1	0.9703	1.026	-0.0557	0.1314	9	9	0.5994	624
xpf-1 vs. ung-1	0.9703	0.9978	-0.0275	0.1314	9	9	0.2959	624
xpf-1 vs. exo-3	0.9703	1.094	-0.1237	0.1469	9	6	1.191	624
xpf-1 vs. slx-1	0.9703	0.8017	0.1686	0.1229	9	12	1.94	624
xpf-1 vs. fcd-2	0.9703	1.026	-0.0557	0.1314	9	9	0.5994	624
xpf-1 vs. exo-1	0.9703	1.044	-0.0737	0.1229	9	12	0.8478	624
xpf-1 vs. cku-80	0.9703	1.05	-0.0797	0.1314	9	9	0.8577	624
xpf-1 vs. gen-1	0.9703	1.033	-0.0627	0.1859	9	3	0.4771	624
xpf-1 vs. wrn-1	0.9703	0.9679	0.0024	0.1229	9	12	0.02761	624
xpf-1 vs. dvc-1	0.9703	0.9756	-0.0053	0.1314	9	9	0.05703	624
ercc-1 vs. nth-1	0.9421	1.026	-0.0839	0.1229	12	9	0.9652	624
ercc-1 vs. ung-1	0.9421	0.9978	-0.0557	0.1229	12	9	0.6408	624
ercc-1 vs. exo-3	0.9421	1.094	-0.1519	0.1394	12	6	1.541	624
ercc-1 vs. slx-1	0.9421	0.8017	0.1404	0.1138	12	12	1.745	624
ercc-1 vs. fcd-2	0.9421	1.026	-0.0839	0.1229	12	9	0.9652	624
ercc-1 vs. exo-1	0.9421	1.044	-0.1019	0.1138	12	12	1.266	624
ercc-1 vs. cku-80	0.9421	1.05	-0.1079	0.1229	12	9	1.241	624
ercc-1 vs. gen-1	0.9421	1.033	-0.0909	0.18	12	3	0.7144	624
ercc-1 vs. wrn-1	0.9421	0.9679	-0.0258	0.1138	12	12	0.3206	624
ercc-1 vs. dvc-1	0.9421	0.9756	-0.0335	0.1229	12	9	0.3854	624
nth-1 vs. ung-1	1.026	0.9978	0.0282	0.1314	9	9	0.3035	624
nth-1 vs. exo-3	1.026	1.094	-0.068	0.1469	9	6	0.6545	624
nth-1 vs. slx-1	1.026	0.8017	0.2243	0.1229	9	12	2.58	624
nth-1 vs. fcd-2	1.026	1.026	0	0.1314	9	9	0	624
nth-1 vs. exo-1	1.026	1.044	-0.018	0.1229	9	12	0.2071	624
nth-1 vs. cku-80	1.026	1.05	-0.024	0.1314	9	9	0.2583	624
nth-1 vs. gen-1	1.026	1.033	-0.007	0.1859	9	3	0.05326	624
nth-1 vs. wrn-1	1.026	0.9679	0.0581	0.1229	9	12	0.6684	624
nth-1 vs. dvc-1	1.026	0.9756	0.0504	0.1314	9	9	0.5424	624
ung-1 vs. exo-3	0.9978	1.094	-0.0962	0.1469	9	6	0.9259	624
ung-1 vs. slx-1	0.9978	0.8017	0.1961	0.1229	9	12	2.256	624
ung-1 vs. fcd-2	0.9978	1.026	-0.0282	0.1314	9	9	0.3035	624
ung-1 vs. exo-1	0.9978	1.044	-0.0462	0.1229	9	12	0.5315	624
ung-1 vs. cku-80	0.9978	1.05	-0.0522	0.1314	9	9	0.5617	624
ung-1 vs. gen-1	0.9978	1.033	-0.0352	0.1859	9	3	0.2678	624
ung-1 vs. wrn-1	0.9978	0.9679	0.0299	0.1229	9	12	0.344	624
ung-1 vs. dvc-1	0.9978	0.9756	0.0222	0.1314	9	9	0.2389	624
exo-3 vs. slx-1	1.094	0.8017	0.2923	0.1394	6	12	2.966	624
exo-3 vs. fcd-2	1.094	1.026	0.068	0.1469	6	9	0.6545	624
exo-3 vs. exo-1	1.094	1.044	0.05	0.1394	6	12	0.5073	624
exo-3 vs. cku-80	1.094	1.05	0.044	0.1469	6	9	0.4235	624
exo-3 vs. gen-1	1.094	1.033	0.061	0.1971	6	3	0.4376	624
exo-3 vs. wrn-1	1.094	0.9679	0.1261	0.1394	6	12	1.279	624
exo-3 vs. dvc-1	1.094	0.9756	0.1184	0.1469	6	9	1.14	624
slx-1 vs. fcd-2	0.8017	1.026	-0.2243	0.1229	12	9	2.58	624
slx-1 vs. exo-1	0.8017	1.044	-0.2423	0.1138	12	12	3.011	624
slx-1 vs. cku-80	0.8017	1.05	-0.2483	0.1229	12	9	2.856	624
slx-1 vs. gen-1	0.8017	1.033	-0.2313	0.18	12	3	1.818	624
slx-1 vs. wrn-1	0.8017	0.9679	-0.1662	0.1138	12	12	2.065	624
slx-1 vs. dvc-1	0.8017	0.9756	-0.1739	0.1229	12	9	2.001	624
fcd-2 vs. exo-1	1.026	1.044	-0.018	0.1229	9	12	0.2071	624
fcd-2 vs. cku-80	1.026	1.05	-0.024	0.1314	9	9	0.2583	624
fcd-2 vs. gen-1	1.026	1.033	-0.007	0.1859	9	3	0.05326	624
fcd-2 vs. wrn-1	1.026	0.9679	0.0581	0.1229	9	12	0.6684	624
fcd-2 vs. dvc-1	1.026	0.9756	0.0504	0.1314	9	9	0.5424	624
exo-1 vs. cku-80	1.044	1.05	-0.006	0.1229	12	9	0.06902	624
exo-1 vs. gen-1	1.044	1.033	0.011	0.18	12	3	0.08645	624
exo-1 vs. wrn-1	1.044	0.9679	0.0761	0.1138	12	12	0.9456	624
exo-1 vs. dvc-1	1.044	0.9756	0.0684	0.1229	12	9	0.7869	624
cku-80 vs. gen-1	1.05	1.033	0.017	0.1859	9	3	0.1294	624
cku-80 vs. wrn-1	1.05	0.9679	0.0821	0.1229	9	12	0.9445	624
cku-80 vs. dvc-1	1.05	0.9756	0.0744	0.1314	9	9	0.8006	624
gen-1 vs. wrn-1	1.033	0.9679	0.0651	0.18	3	12	0.5116	624
gen-1 vs. dvc-1	1.033	0.9756	0.0574	0.1859	3	9	0.4368	624
wrn-1 vs. dvc-1	0.9679	0.9756	-0.0077	0.1229	12	9	0.08858	624
5 mM FA
Wildtype vs. csb-1	1	0.787	0.213	0.1138	18	9	2.647	624
Wildtype vs. xpc-1	1	0.8048	0.1952	0.1138	18	9	2.426	624
Wildtype vs. csb-1;xpc-1	1	0.4128	0.5872	0.1138	18	9	7.296	624
Wildtype vs. xpa-1	1	0.8788	0.1212	0.1138	18	9	1.506	624
Wildtype vs. xpg-1	1	0.7904	0.2096	0.1138	18	9	2.604	624
Wildtype vs. xpf-1	1	0.8672	0.1328	0.1138	18	9	1.65	624
Wildtype vs. ercc-1	1	0.612	0.388	0.1039	18	12	5.281	624
Wildtype vs. nth-1	1	0.9785	0.0215	0.1138	18	9	0.2672	624
Wildtype vs. ung-1	1	0.9475	0.0525	0.1138	18	9	0.6524	624
Wildtype vs. exo-3	1	0.879	0.121	0.1314	18	6	1.302	624
Wildtype vs. slx-1	1	0.754	0.246	0.1039	18	12	3.348	624
Wildtype vs. fcd-2	1	1.052	-0.052	0.1138	18	9	0.6461	624
Wildtype vs. exo-1	1	0.8449	0.1551	0.1039	18	12	2.111	624
Wildtype vs. cku-80	1	1.016	-0.016	0.1138	18	9	0.1988	624
Wildtype vs. gen-1	1	8.882e-16	1	0.1739	18	3	8.135	624
Wildtype vs. wrn-1	1	0.951	0.049	0.1039	18	12	0.667	624
Wildtype vs. dvc-1	1	0.942	0.058	0.1138	18	9	0.7207	624
csb-1 vs. xpc-1	0.787	0.8048	-0.0178	0.1314	9	9	0.1915	624
csb-1 vs. csb-1;xpc-1	0.787	0.4128	0.3742	0.1314	9	9	4.027	624
csb-1 vs. xpa-1	0.787	0.8788	-0.0918	0.1314	9	9	0.9879	624
csb-1 vs. xpg-1	0.787	0.7904	-0.0034	0.1314	9	9	0.03659	624
csb-1 vs. xpf-1	0.787	0.8672	-0.0802	0.1314	9	9	0.863	624
csb-1 vs. ercc-1	0.787	0.612	0.175	0.1229	9	12	2.013	624
csb-1 vs. nth-1	0.787	0.9785	-0.1915	0.1314	9	9	2.061	624
csb-1 vs. ung-1	0.787	0.9475	-0.1605	0.1314	9	9	1.727	624
csb-1 vs. exo-3	0.787	0.879	-0.092	0.1469	9	6	0.8855	624
csb-1 vs. slx-1	0.787	0.754	0.033	0.1229	9	12	0.3796	624
csb-1 vs. fcd-2	0.787	1.052	-0.265	0.1314	9	9	2.852	624
csb-1 vs. exo-1	0.787	0.8449	-0.0579	0.1229	9	12	0.6661	624
csb-1 vs. cku-80	0.787	1.016	-0.229	0.1314	9	9	2.464	624
csb-1 vs. gen-1	0.787	8.882e-16	0.787	0.1859	9	3	5.988	624
csb-1 vs. wrn-1	0.787	0.951	-0.164	0.1229	9	12	1.887	624
csb-1 vs. dvc-1	0.787	0.942	-0.155	0.1314	9	9	1.668	624
xpc-1 vs. csb-1;xpc-1	0.8048	0.4128	0.392	0.1314	9	9	4.218	624
xpc-1 vs. xpa-1	0.8048	0.8788	-0.074	0.1314	9	9	0.7963	624
xpc-1 vs. xpg-1	0.8048	0.7904	0.0144	0.1314	9	9	0.155	624
xpc-1 vs. xpf-1	0.8048	0.8672	-0.0624	0.1314	9	9	0.6715	624
xpc-1 vs. ercc-1	0.8048	0.612	0.1928	0.1229	9	12	2.218	624
xpc-1 vs. nth-1	0.8048	0.9785	-0.1737	0.1314	9	9	1.869	624
xpc-1 vs. ung-1	0.8048	0.9475	-0.1427	0.1314	9	9	1.536	624
xpc-1 vs. exo-3	0.8048	0.879	-0.0742	0.1469	9	6	0.7142	624
xpc-1 vs. slx-1	0.8048	0.754	0.0508	0.1229	9	12	0.5844	624
xpc-1 vs. fcd-2	0.8048	1.052	-0.2472	0.1314	9	9	2.66	624
xpc-1 vs. exo-1	0.8048	0.8449	-0.0401	0.1229	9	12	0.4613	624
xpc-1 vs. cku-80	0.8048	1.016	-0.2112	0.1314	9	9	2.273	624
xpc-1 vs. gen-1	0.8048	8.882e-16	0.8048	0.1859	9	3	6.124	624
xpc-1 vs. wrn-1	0.8048	0.951	-0.1462	0.1229	9	12	1.682	624
xpc-1 vs. dvc-1	0.8048	0.942	-0.1372	0.1314	9	9	1.476	624
csb-1;xpc-1 vs. xpa-1	0.4128	0.8788	-0.466	0.1314	9	9	5.015	624
csb-1;xpc-1 vs. xpg-1	0.4128	0.7904	-0.3776	0.1314	9	9	4.063	624
csb-1;xpc-1 vs. xpf-1	0.4128	0.8672	-0.4544	0.1314	9	9	4.89	624
csb-1;xpc-1 vs. ercc-1	0.4128	0.612	-0.1992	0.1229	9	12	2.292	624
csb-1;xpc-1 vs. nth-1	0.4128	0.9785	-0.5657	0.1314	9	9	6.087	624
csb-1;xpc-1 vs. ung-1	0.4128	0.9475	-0.5347	0.1314	9	9	5.754	624
csb-1;xpc-1 vs. exo-3	0.4128	0.879	-0.4662	0.1469	9	6	4.487	624
csb-1;xpc-1 vs. slx-1	0.4128	0.754	-0.3412	0.1229	9	12	3.925	624
csb-1;xpc-1 vs. fcd-2	0.4128	1.052	-0.6392	0.1314	9	9	6.878	624
csb-1;xpc-1 vs. exo-1	0.4128	0.8449	-0.4321	0.1229	9	12	4.971	624
csb-1;xpc-1 vs. cku-80	0.4128	1.016	-0.6032	0.1314	9	9	6.491	624
csb-1;xpc-1 vs. gen-1	0.4128	8.882e-16	0.4128	0.1859	9	3	3.141	624
csb-1;xpc-1 vs. wrn-1	0.4128	0.951	-0.5382	0.1229	9	12	6.191	624
csb-1;xpc-1 vs. dvc-1	0.4128	0.942	-0.5292	0.1314	9	9	5.695	624
xpa-1 vs. xpg-1	0.8788	0.7904	0.0884	0.1314	9	9	0.9513	624
xpa-1 vs. xpf-1	0.8788	0.8672	0.0116	0.1314	9	9	0.1248	624
xpa-1 vs. ercc-1	0.8788	0.612	0.2668	0.1229	9	12	3.069	624
xpa-1 vs. nth-1	0.8788	0.9785	-0.0997	0.1314	9	9	1.073	624
xpa-1 vs. ung-1	0.8788	0.9475	-0.0687	0.1314	9	9	0.7393	624
xpa-1 vs. exo-3	0.8788	0.879	-0.0002	0.1469	9	6	0.001925	624
xpa-1 vs. slx-1	0.8788	0.754	0.1248	0.1229	9	12	1.436	624
xpa-1 vs. fcd-2	0.8788	1.052	-0.1732	0.1314	9	9	1.864	624
xpa-1 vs. exo-1	0.8788	0.8449	0.0339	0.1229	9	12	0.39	624
xpa-1 vs. cku-80	0.8788	1.016	-0.1372	0.1314	9	9	1.476	624
xpa-1 vs. gen-1	0.8788	8.882e-16	0.8788	0.1859	9	3	6.687	624
xpa-1 vs. wrn-1	0.8788	0.951	-0.0722	0.1229	9	12	0.8306	624
xpa-1 vs. dvc-1	0.8788	0.942	-0.0632	0.1314	9	9	0.6801	624
xpg-1 vs. xpf-1	0.7904	0.8672	-0.0768	0.1314	9	9	0.8264	624
xpg-1 vs. ercc-1	0.7904	0.612	0.1784	0.1229	9	12	2.052	624
xpg-1 vs. nth-1	0.7904	0.9785	-0.1881	0.1314	9	9	2.024	624
xpg-1 vs. ung-1	0.7904	0.9475	-0.1571	0.1314	9	9	1.691	624
xpg-1 vs. exo-3	0.7904	0.879	-0.0886	0.1469	9	6	0.8528	624
xpg-1 vs. slx-1	0.7904	0.754	0.0364	0.1229	9	12	0.4187	624
xpg-1 vs. fcd-2	0.7904	1.052	-0.2616	0.1314	9	9	2.815	624
xpg-1 vs. exo-1	0.7904	0.8449	-0.0545	0.1229	9	12	0.627	624
xpg-1 vs. cku-80	0.7904	1.016	-0.2256	0.1314	9	9	2.428	624
xpg-1 vs. gen-1	0.7904	8.882e-16	0.7904	0.1859	9	3	6.014	624
xpg-1 vs. wrn-1	0.7904	0.951	-0.1606	0.1229	9	12	1.848	624
xpg-1 vs. dvc-1	0.7904	0.942	-0.1516	0.1314	9	9	1.631	624
xpf-1 vs. ercc-1	0.8672	0.612	0.2552	0.1229	9	12	2.936	624
xpf-1 vs. nth-1	0.8672	0.9785	-0.1113	0.1314	9	9	1.198	624
xpf-1 vs. ung-1	0.8672	0.9475	-0.0803	0.1314	9	9	0.8641	624
xpf-1 vs. exo-3	0.8672	0.879	-0.0118	0.1469	9	6	0.1136	624
xpf-1 vs. slx-1	0.8672	0.754	0.1132	0.1229	9	12	1.302	624
xpf-1 vs. fcd-2	0.8672	1.052	-0.1848	0.1314	9	9	1.989	624
xpf-1 vs. exo-1	0.8672	0.8449	0.0223	0.1229	9	12	0.2565	624
xpf-1 vs. cku-80	0.8672	1.016	-0.1488	0.1314	9	9	1.601	624
xpf-1 vs. gen-1	0.8672	8.882e-16	0.8672	0.1859	9	3	6.599	624
xpf-1 vs. wrn-1	0.8672	0.951	-0.0838	0.1229	9	12	0.964	624
xpf-1 vs. dvc-1	0.8672	0.942	-0.0748	0.1314	9	9	0.8049	624
ercc-1 vs. nth-1	0.612	0.9785	-0.3665	0.1229	12	9	4.216	624
ercc-1 vs. ung-1	0.612	0.9475	-0.3355	0.1229	12	9	3.86	624
ercc-1 vs. exo-3	0.612	0.879	-0.267	0.1394	12	6	2.709	624
ercc-1 vs. slx-1	0.612	0.754	-0.142	0.1138	12	12	1.764	624
ercc-1 vs. fcd-2	0.612	1.052	-0.44	0.1229	12	9	5.062	624
ercc-1 vs. exo-1	0.612	0.8449	-0.2329	0.1138	12	12	2.894	624
ercc-1 vs. cku-80	0.612	1.016	-0.404	0.1229	12	9	4.648	624
ercc-1 vs. gen-1	0.612	8.882e-16	0.612	0.18	12	3	4.81	624
ercc-1 vs. wrn-1	0.612	0.951	-0.339	0.1138	12	12	4.212	624
ercc-1 vs. dvc-1	0.612	0.942	-0.33	0.1229	12	9	3.796	624
nth-1 vs. ung-1	0.9785	0.9475	0.031	0.1314	9	9	0.3336	624
nth-1 vs. exo-3	0.9785	0.879	0.0995	0.1469	9	6	0.9577	624
nth-1 vs. slx-1	0.9785	0.754	0.2245	0.1229	9	12	2.583	624
nth-1 vs. fcd-2	0.9785	1.052	-0.0735	0.1314	9	9	0.7909	624
nth-1 vs. exo-1	0.9785	0.8449	0.1336	0.1229	9	12	1.537	624
nth-1 vs. cku-80	0.9785	1.016	-0.0375	0.1314	9	9	0.4035	624
nth-1 vs. gen-1	0.9785	8.882e-16	0.9785	0.1859	9	3	7.446	624
nth-1 vs. wrn-1	0.9785	0.951	0.0275	0.1229	9	12	0.3164	624
nth-1 vs. dvc-1	0.9785	0.942	0.0365	0.1314	9	9	0.3928	624
ung-1 vs. exo-3	0.9475	0.879	0.0685	0.1469	9	6	0.6593	624
ung-1 vs. slx-1	0.9475	0.754	0.1935	0.1229	9	12	2.226	624
ung-1 vs. fcd-2	0.9475	1.052	-0.1045	0.1314	9	9	1.125	624
ung-1 vs. exo-1	0.9475	0.8449	0.1026	0.1229	9	12	1.18	624
ung-1 vs. cku-80	0.9475	1.016	-0.0685	0.1314	9	9	0.7371	624
ung-1 vs. gen-1	0.9475	8.882e-16	0.9475	0.1859	9	3	7.21	624
ung-1 vs. wrn-1	0.9475	0.951	-0.0035	0.1229	9	12	0.04026	624
ung-1 vs. dvc-1	0.9475	0.942	0.0055	0.1314	9	9	0.05919	624
exo-3 vs. slx-1	0.879	0.754	0.125	0.1394	6	12	1.268	624
exo-3 vs. fcd-2	0.879	1.052	-0.173	0.1469	6	9	1.665	624
exo-3 vs. exo-1	0.879	0.8449	0.0341	0.1394	6	12	0.346	624
exo-3 vs. cku-80	0.879	1.016	-0.137	0.1469	6	9	1.319	624
exo-3 vs. gen-1	0.879	8.882e-16	0.879	0.1971	6	3	6.306	624
exo-3 vs. wrn-1	0.879	0.951	-0.072	0.1394	6	12	0.7305	624
exo-3 vs. dvc-1	0.879	0.942	-0.063	0.1469	6	9	0.6064	624
slx-1 vs. fcd-2	0.754	1.052	-0.298	0.1229	12	9	3.428	624
slx-1 vs. exo-1	0.754	0.8449	-0.0909	0.1138	12	12	1.129	624
slx-1 vs. cku-80	0.754	1.016	-0.262	0.1229	12	9	3.014	624
slx-1 vs. gen-1	0.754	8.882e-16	0.754	0.18	12	3	5.925	624
slx-1 vs. wrn-1	0.754	0.951	-0.197	0.1138	12	12	2.448	624
slx-1 vs. dvc-1	0.754	0.942	-0.188	0.1229	12	9	2.163	624
fcd-2 vs. exo-1	1.052	0.8449	0.2071	0.1229	9	12	2.382	624
fcd-2 vs. cku-80	1.052	1.016	0.036	0.1314	9	9	0.3874	624
fcd-2 vs. gen-1	1.052	8.882e-16	1.052	0.1859	9	3	8.005	624
fcd-2 vs. wrn-1	1.052	0.951	0.101	0.1229	9	12	1.162	624
fcd-2 vs. dvc-1	1.052	0.942	0.11	0.1314	9	9	1.184	624
exo-1 vs. cku-80	0.8449	1.016	-0.1711	0.1229	12	9	1.968	624
exo-1 vs. gen-1	0.8449	8.882e-16	0.8449	0.18	12	3	6.64	624
exo-1 vs. wrn-1	0.8449	0.951	-0.1061	0.1138	12	12	1.318	624
exo-1 vs. dvc-1	0.8449	0.942	-0.0971	0.1229	12	9	1.117	624
cku-80 vs. gen-1	1.016	8.882e-16	1.016	0.1859	9	3	7.731	624
cku-80 vs. wrn-1	1.016	0.951	0.065	0.1229	9	12	0.7478	624
cku-80 vs. dvc-1	1.016	0.942	0.074	0.1314	9	9	0.7963	624
gen-1 vs. wrn-1	8.882e-16	0.951	-0.951	0.18	3	12	7.474	624
gen-1 vs. dvc-1	8.882e-16	0.942	-0.942	0.1859	3	9	7.168	624
wrn-1 vs. dvc-1	0.951	0.942	0.009	0.1229	12	9	0.1035	624
adh-5(RNAi) 5 mM FA
Wildtype vs. csb-1	1	0.5748	0.4252	0.1138	18	9	5.283	624
Wildtype vs. xpc-1	1	0.8778	0.1222	0.1138	18	9	1.518	624
Wildtype vs. csb-1;xpc-1	1	0.1571	0.8429	0.1138	18	9	10.47	624
Wildtype vs. xpa-1	1	0.5945	0.4055	0.1138	18	9	5.039	624
Wildtype vs. xpg-1	1	0.5861	0.4139	0.1138	18	9	5.143	624
Wildtype vs. xpf-1	1	0.9489	0.0511	0.1138	18	9	0.635	624
Wildtype vs. ercc-1	1	0.4869	0.5131	0.1039	18	12	6.984	624
Wildtype vs. nth-1	1	0.7181	0.2819	0.1138	18	9	3.503	624
Wildtype vs. ung-1	1	0.775	0.225	0.1138	18	9	2.796	624
Wildtype vs. exo-3	1	1.107	-0.107	0.1314	18	6	1.151	624
Wildtype vs. slx-1	1	0.3038	0.6962	0.1039	18	12	9.476	624
Wildtype vs. fcd-2	1	0.7232	0.2768	0.1138	18	9	3.439	624
Wildtype vs. exo-1	1	0.4285	0.5715	0.1039	18	12	7.779	624
Wildtype vs. cku-80	1	0.2515	0.7485	0.1138	18	9	9.301	624
Wildtype vs. gen-1	1	0	1	0.1739	18	3	8.135	624
Wildtype vs. wrn-1	1	0.7756	0.2244	0.1039	18	12	3.054	624
Wildtype vs. dvc-1	1	0.7734	0.2266	0.1138	18	9	2.816	624
csb-1 vs. xpc-1	0.5748	0.8778	-0.303	0.1314	9	9	3.261	624
csb-1 vs. csb-1;xpc-1	0.5748	0.1571	0.4177	0.1314	9	9	4.495	624
csb-1 vs. xpa-1	0.5748	0.5945	-0.0197	0.1314	9	9	0.212	624
csb-1 vs. xpg-1	0.5748	0.5861	-0.0113	0.1314	9	9	0.1216	624
csb-1 vs. xpf-1	0.5748	0.9489	-0.3741	0.1314	9	9	4.026	624
csb-1 vs. ercc-1	0.5748	0.4869	0.0879	0.1229	9	12	1.011	624
csb-1 vs. nth-1	0.5748	0.7181	-0.1433	0.1314	9	9	1.542	624
csb-1 vs. ung-1	0.5748	0.775	-0.2002	0.1314	9	9	2.154	624
csb-1 vs. exo-3	0.5748	1.107	-0.5322	0.1469	9	6	5.122	624
csb-1 vs. slx-1	0.5748	0.3038	0.271	0.1229	9	12	3.118	624
csb-1 vs. fcd-2	0.5748	0.7232	-0.1484	0.1314	9	9	1.597	624
csb-1 vs. exo-1	0.5748	0.4285	0.1463	0.1229	9	12	1.683	624
csb-1 vs. cku-80	0.5748	0.2515	0.3233	0.1314	9	9	3.479	624
csb-1 vs. gen-1	0.5748	0	0.5748	0.1859	9	3	4.374	624
csb-1 vs. wrn-1	0.5748	0.7756	-0.2008	0.1229	9	12	2.31	624
csb-1 vs. dvc-1	0.5748	0.7734	-0.1986	0.1314	9	9	2.137	624
xpc-1 vs. csb-1;xpc-1	0.8778	0.1571	0.7207	0.1314	9	9	7.755	624
xpc-1 vs. xpa-1	0.8778	0.5945	0.2833	0.1314	9	9	3.049	624
xpc-1 vs. xpg-1	0.8778	0.5861	0.2917	0.1314	9	9	3.139	624
xpc-1 vs. xpf-1	0.8778	0.9489	-0.0711	0.1314	9	9	0.7651	624
xpc-1 vs. ercc-1	0.8778	0.4869	0.3909	0.1229	9	12	4.497	624
xpc-1 vs. nth-1	0.8778	0.7181	0.1597	0.1314	9	9	1.719	624
xpc-1 vs. ung-1	0.8778	0.775	0.1028	0.1314	9	9	1.106	624
xpc-1 vs. exo-3	0.8778	1.107	-0.2292	0.1469	9	6	2.206	624
xpc-1 vs. slx-1	0.8778	0.3038	0.574	0.1229	9	12	6.603	624
xpc-1 vs. fcd-2	0.8778	0.7232	0.1546	0.1314	9	9	1.664	624
xpc-1 vs. exo-1	0.8778	0.4285	0.4493	0.1229	9	12	5.169	624
xpc-1 vs. cku-80	0.8778	0.2515	0.6263	0.1314	9	9	6.74	624
xpc-1 vs. gen-1	0.8778	0	0.8778	0.1859	9	3	6.679	624
xpc-1 vs. wrn-1	0.8778	0.7756	0.1022	0.1229	9	12	1.176	624
xpc-1 vs. dvc-1	0.8778	0.7734	0.1044	0.1314	9	9	1.123	624
csb-1;xpc-1 vs. xpa-1	0.1571	0.5945	-0.4374	0.1314	9	9	4.707	624
csb-1;xpc-1 vs. xpg-1	0.1571	0.5861	-0.429	0.1314	9	9	4.616	624
csb-1;xpc-1 vs. xpf-1	0.1571	0.9489	-0.7918	0.1314	9	9	8.521	624
csb-1;xpc-1 vs. ercc-1	0.1571	0.4869	-0.3298	0.1229	9	12	3.794	624
csb-1;xpc-1 vs. nth-1	0.1571	0.7181	-0.561	0.1314	9	9	6.037	624
csb-1;xpc-1 vs. ung-1	0.1571	0.775	-0.6179	0.1314	9	9	6.649	624
csb-1;xpc-1 vs. exo-3	0.1571	1.107	-0.9499	0.1469	9	6	9.143	624
csb-1;xpc-1 vs. slx-1	0.1571	0.3038	-0.1467	0.1229	9	12	1.688	624
csb-1;xpc-1 vs. fcd-2	0.1571	0.7232	-0.5661	0.1314	9	9	6.092	624
csb-1;xpc-1 vs. exo-1	0.1571	0.4285	-0.2714	0.1229	9	12	3.122	624
csb-1;xpc-1 vs. cku-80	0.1571	0.2515	-0.0944	0.1314	9	9	1.016	624
csb-1;xpc-1 vs. gen-1	0.1571	0	0.1571	0.1859	9	3	1.195	624
csb-1;xpc-1 vs. wrn-1	0.1571	0.7756	-0.6185	0.1229	9	12	7.115	624
csb-1;xpc-1 vs. dvc-1	0.1571	0.7734	-0.6163	0.1314	9	9	6.632	624
xpa-1 vs. xpg-1	0.5945	0.5861	0.0084	0.1314	9	9	0.09039	624
xpa-1 vs. xpf-1	0.5945	0.9489	-0.3544	0.1314	9	9	3.814	624
xpa-1 vs. ercc-1	0.5945	0.4869	0.1076	0.1229	9	12	1.238	624
xpa-1 vs. nth-1	0.5945	0.7181	-0.1236	0.1314	9	9	1.33	624
xpa-1 vs. ung-1	0.5945	0.775	-0.1805	0.1314	9	9	1.942	624
xpa-1 vs. exo-3	0.5945	1.107	-0.5125	0.1469	9	6	4.933	624
xpa-1 vs. slx-1	0.5945	0.3038	0.2907	0.1229	9	12	3.344	624
xpa-1 vs. fcd-2	0.5945	0.7232	-0.1287	0.1314	9	9	1.385	624
xpa-1 vs. exo-1	0.5945	0.4285	0.166	0.1229	9	12	1.91	624
xpa-1 vs. cku-80	0.5945	0.2515	0.343	0.1314	9	9	3.691	624
xpa-1 vs. gen-1	0.5945	0	0.5945	0.1859	9	3	4.524	624
xpa-1 vs. wrn-1	0.5945	0.7756	-0.1811	0.1229	9	12	2.083	624
xpa-1 vs. dvc-1	0.5945	0.7734	-0.1789	0.1314	9	9	1.925	624
xpg-1 vs. xpf-1	0.5861	0.9489	-0.3628	0.1314	9	9	3.904	624
xpg-1 vs. ercc-1	0.5861	0.4869	0.0992	0.1229	9	12	1.141	624
xpg-1 vs. nth-1	0.5861	0.7181	-0.132	0.1314	9	9	1.42	624
xpg-1 vs. ung-1	0.5861	0.775	-0.1889	0.1314	9	9	2.033	624
xpg-1 vs. exo-3	0.5861	1.107	-0.5209	0.1469	9	6	5.014	624
xpg-1 vs. slx-1	0.5861	0.3038	0.2823	0.1229	9	12	3.248	624
xpg-1 vs. fcd-2	0.5861	0.7232	-0.1371	0.1314	9	9	1.475	624
xpg-1 vs. exo-1	0.5861	0.4285	0.1576	0.1229	9	12	1.813	624
xpg-1 vs. cku-80	0.5861	0.2515	0.3346	0.1314	9	9	3.601	624
xpg-1 vs. gen-1	0.5861	0	0.5861	0.1859	9	3	4.46	624
xpg-1 vs. wrn-1	0.5861	0.7756	-0.1895	0.1229	9	12	2.18	624
xpg-1 vs. dvc-1	0.5861	0.7734	-0.1873	0.1314	9	9	2.016	624
xpf-1 vs. ercc-1	0.9489	0.4869	0.462	0.1229	9	12	5.315	624
xpf-1 vs. nth-1	0.9489	0.7181	0.2308	0.1314	9	9	2.484	624
xpf-1 vs. ung-1	0.9489	0.775	0.1739	0.1314	9	9	1.871	624
xpf-1 vs. exo-3	0.9489	1.107	-0.1581	0.1469	9	6	1.522	624
xpf-1 vs. slx-1	0.9489	0.3038	0.6451	0.1229	9	12	7.421	624
xpf-1 vs. fcd-2	0.9489	0.7232	0.2257	0.1314	9	9	2.429	624
xpf-1 vs. exo-1	0.9489	0.4285	0.5204	0.1229	9	12	5.987	624
xpf-1 vs. cku-80	0.9489	0.2515	0.6974	0.1314	9	9	7.505	624
xpf-1 vs. gen-1	0.9489	0	0.9489	0.1859	9	3	7.22	624
xpf-1 vs. wrn-1	0.9489	0.7756	0.1733	0.1229	9	12	1.994	624
xpf-1 vs. dvc-1	0.9489	0.7734	0.1755	0.1314	9	9	1.889	624
ercc-1 vs. nth-1	0.4869	0.7181	-0.2312	0.1229	12	9	2.66	624
ercc-1 vs. ung-1	0.4869	0.775	-0.2881	0.1229	12	9	3.314	624
ercc-1 vs. exo-3	0.4869	1.107	-0.6201	0.1394	12	6	6.291	624
ercc-1 vs. slx-1	0.4869	0.3038	0.1831	0.1138	12	12	2.275	624
ercc-1 vs. fcd-2	0.4869	0.7232	-0.2363	0.1229	12	9	2.718	624
ercc-1 vs. exo-1	0.4869	0.4285	0.0584	0.1138	12	12	0.7257	624
ercc-1 vs. cku-80	0.4869	0.2515	0.2354	0.1229	12	9	2.708	624
ercc-1 vs. gen-1	0.4869	0	0.4869	0.18	12	3	3.826	624
ercc-1 vs. wrn-1	0.4869	0.7756	-0.2887	0.1138	12	12	3.587	624
ercc-1 vs. dvc-1	0.4869	0.7734	-0.2865	0.1229	12	9	3.296	624
nth-1 vs. ung-1	0.7181	0.775	-0.0569	0.1314	9	9	0.6123	624
nth-1 vs. exo-3	0.7181	1.107	-0.3889	0.1469	9	6	3.743	624
nth-1 vs. slx-1	0.7181	0.3038	0.4143	0.1229	9	12	4.766	624
nth-1 vs. fcd-2	0.7181	0.7232	-0.0051	0.1314	9	9	0.05488	624
nth-1 vs. exo-1	0.7181	0.4285	0.2896	0.1229	9	12	3.332	624
nth-1 vs. cku-80	0.7181	0.2515	0.4666	0.1314	9	9	5.021	624
nth-1 vs. gen-1	0.7181	0	0.7181	0.1859	9	3	5.464	624
nth-1 vs. wrn-1	0.7181	0.7756	-0.0575	0.1229	9	12	0.6615	624
nth-1 vs. dvc-1	0.7181	0.7734	-0.0553	0.1314	9	9	0.5951	624
ung-1 vs. exo-3	0.775	1.107	-0.332	0.1469	9	6	3.195	624
ung-1 vs. slx-1	0.775	0.3038	0.4712	0.1229	9	12	5.421	624
ung-1 vs. fcd-2	0.775	0.7232	0.0518	0.1314	9	9	0.5574	624
ung-1 vs. exo-1	0.775	0.4285	0.3465	0.1229	9	12	3.986	624
ung-1 vs. cku-80	0.775	0.2515	0.5235	0.1314	9	9	5.633	624
ung-1 vs. gen-1	0.775	0	0.775	0.1859	9	3	5.897	624
ung-1 vs. wrn-1	0.775	0.7756	-0.0006	0.1229	9	12	0.006902	624
ung-1 vs. dvc-1	0.775	0.7734	0.0016	0.1314	9	9	0.01722	624
exo-3 vs. slx-1	1.107	0.3038	0.8032	0.1394	6	12	8.149	624
exo-3 vs. fcd-2	1.107	0.7232	0.3838	0.1469	6	9	3.694	624
exo-3 vs. exo-1	1.107	0.4285	0.6785	0.1394	6	12	6.884	624
exo-3 vs. cku-80	1.107	0.2515	0.8555	0.1469	6	9	8.234	624
exo-3 vs. gen-1	1.107	0	1.107	0.1971	6	3	7.942	624
exo-3 vs. wrn-1	1.107	0.7756	0.3314	0.1394	6	12	3.362	624
exo-3 vs. dvc-1	1.107	0.7734	0.3336	0.1469	6	9	3.211	624
slx-1 vs. fcd-2	0.3038	0.7232	-0.4194	0.1229	12	9	4.825	624
slx-1 vs. exo-1	0.3038	0.4285	-0.1247	0.1138	12	12	1.549	624
slx-1 vs. cku-80	0.3038	0.2515	0.0523	0.1229	12	9	0.6017	624
slx-1 vs. gen-1	0.3038	0	0.3038	0.18	12	3	2.387	624
slx-1 vs. wrn-1	0.3038	0.7756	-0.4718	0.1138	12	12	5.862	624
slx-1 vs. dvc-1	0.3038	0.7734	-0.4696	0.1229	12	9	5.402	624
fcd-2 vs. exo-1	0.7232	0.4285	0.2947	0.1229	9	12	3.39	624
fcd-2 vs. cku-80	0.7232	0.2515	0.4717	0.1314	9	9	5.076	624
fcd-2 vs. gen-1	0.7232	0	0.7232	0.1859	9	3	5.503	624
fcd-2 vs. wrn-1	0.7232	0.7756	-0.0524	0.1229	9	12	0.6028	624
fcd-2 vs. dvc-1	0.7232	0.7734	-0.0502	0.1314	9	9	0.5402	624
exo-1 vs. cku-80	0.4285	0.2515	0.177	0.1229	12	9	2.036	624
exo-1 vs. gen-1	0.4285	0	0.4285	0.18	12	3	3.367	624
exo-1 vs. wrn-1	0.4285	0.7756	-0.3471	0.1138	12	12	4.313	624
exo-1 vs. dvc-1	0.4285	0.7734	-0.3449	0.1229	12	9	3.968	624
cku-80 vs. gen-1	0.2515	0	0.2515	0.1859	9	3	1.914	624
cku-80 vs. wrn-1	0.2515	0.7756	-0.5241	0.1229	9	12	6.029	624
cku-80 vs. dvc-1	0.2515	0.7734	-0.5219	0.1314	9	9	5.616	624
gen-1 vs. wrn-1	0	0.7756	-0.7756	0.18	3	12	6.095	624
gen-1 vs. dvc-1	0	0.7734	-0.7734	0.1859	3	9	5.885	624
wrn-1 vs. dvc-1	0.7756	0.7734	0.0022	0.1229	12	9	0.02531	624

## Sheet: Fig2B
Within each row	compare columns (simple effects within rows)
Number of families	3
Number of comparisons per family	10
Alpha	0.05
Tukey's multiple comparisons test	Mean Diff.	95.00% CI of diff.	Significant?	Summary	Adjusted P Value
Control
Wildtype vs. xpc-1	0.2067	-9.873 to 10.29	No	ns	>0.9999
Wildtype vs. csb-1	2.347	-7.733 to 12.43	No	ns	0.9603
Wildtype vs. xpc-1;csb-1	3.073	-7.006 to 13.15	No	ns	0.9004
Wildtype vs. xpa-1	3.98	-6.100 to 14.06	No	ns	0.7814
xpc-1 vs. csb-1	2.14	-7.940 to 12.22	No	ns	0.9714
xpc-1 vs. xpc-1;csb-1	2.867	-7.213 to 12.95	No	ns	0.9208
xpc-1 vs. xpa-1	3.773	-6.306 to 13.85	No	ns	0.8123
csb-1 vs. xpc-1;csb-1	0.7267	-9.353 to 10.81	No	ns	0.9995
csb-1 vs. xpa-1	1.633	-8.446 to 11.71	No	ns	0.9895
xpc-1;csb-1 vs. xpa-1	0.9067	-9.173 to 10.99	No	ns	0.9989
5 mM
Wildtype vs. xpc-1	9.397	-0.6830 to 19.48	No	ns	0.077
Wildtype vs. csb-1	18.33	8.254 to 28.41	Yes	****	<0.0001
Wildtype vs. xpc-1;csb-1	22.82	12.74 to 32.90	Yes	****	<0.0001
Wildtype vs. xpa-1	22.94	12.86 to 33.02	Yes	****	<0.0001
xpc-1 vs. csb-1	8.937	-1.143 to 19.02	No	ns	0.1016
xpc-1 vs. xpc-1;csb-1	13.42	3.340 to 23.50	Yes	**	0.0047
xpc-1 vs. xpa-1	13.54	3.464 to 23.62	Yes	**	0.0043
csb-1 vs. xpc-1;csb-1	4.483	-5.596 to 14.56	No	ns	0.6991
csb-1 vs. xpa-1	4.607	-5.473 to 14.69	No	ns	0.6778
xpc-1;csb-1 vs. xpa-1	0.1233	-9.956 to 10.20	No	ns	>0.9999
7.5 mM
Wildtype vs. xpc-1	11.43	1.350 to 21.51	Yes	*	0.0201
Wildtype vs. csb-1	42.21	32.13 to 52.29	Yes	****	<0.0001
Wildtype vs. xpc-1;csb-1	27.35	17.27 to 37.43	Yes	****	<0.0001
Wildtype vs. xpa-1	5.277	-4.803 to 15.36	No	ns	0.559
xpc-1 vs. csb-1	30.78	20.70 to 40.86	Yes	****	<0.0001
xpc-1 vs. xpc-1;csb-1	15.92	5.837 to 26.00	Yes	***	0.0007
xpc-1 vs. xpa-1	-6.153	-16.23 to 3.926	No	ns	0.4085
csb-1 vs. xpc-1;csb-1	-14.86	-24.94 to -4.784	Yes	**	0.0016
csb-1 vs. xpa-1	-36.93	-47.01 to -26.85	Yes	****	<0.0001
xpc-1;csb-1 vs. xpa-1	-22.07	-32.15 to -11.99	Yes	****	<0.0001
Test details	Mean 1	Mean 2	Mean Diff.	SE of diff.	N1	N2	q	DF
Control
Wildtype vs. xpc-1	98.96	98.75	0.2067	3.475	3	3	0.08411	30
Wildtype vs. csb-1	98.96	96.61	2.347	3.475	3	3	0.955	30
Wildtype vs. xpc-1;csb-1	98.96	95.89	3.073	3.475	3	3	1.251	30
Wildtype vs. xpa-1	98.96	94.98	3.98	3.475	3	3	1.62	30
xpc-1 vs. csb-1	98.75	96.61	2.14	3.475	3	3	0.8709	30
xpc-1 vs. xpc-1;csb-1	98.75	95.89	2.867	3.475	3	3	1.167	30
xpc-1 vs. xpa-1	98.75	94.98	3.773	3.475	3	3	1.536	30
csb-1 vs. xpc-1;csb-1	96.61	95.89	0.7267	3.475	3	3	0.2957	30
csb-1 vs. xpa-1	96.61	94.98	1.633	3.475	3	3	0.6647	30
xpc-1;csb-1 vs. xpa-1	95.89	94.98	0.9067	3.475	3	3	0.369	30
5 mM
Wildtype vs. xpc-1	96.37	86.97	9.397	3.475	3	3	3.824	30
Wildtype vs. csb-1	96.37	78.03	18.33	3.475	3	3	7.461	30
Wildtype vs. xpc-1;csb-1	96.37	73.55	22.82	3.475	3	3	9.286	30
Wildtype vs. xpa-1	96.37	73.43	22.94	3.475	3	3	9.336	30
xpc-1 vs. csb-1	86.97	78.03	8.937	3.475	3	3	3.637	30
xpc-1 vs. xpc-1;csb-1	86.97	73.55	13.42	3.475	3	3	5.461	30
xpc-1 vs. xpa-1	86.97	73.43	13.54	3.475	3	3	5.512	30
csb-1 vs. xpc-1;csb-1	78.03	73.55	4.483	3.475	3	3	1.825	30
csb-1 vs. xpa-1	78.03	73.43	4.607	3.475	3	3	1.875	30
xpc-1;csb-1 vs. xpa-1	73.55	73.43	0.1233	3.475	3	3	0.05019	30
7.5 mM
Wildtype vs. xpc-1	46.95	35.52	11.43	3.475	3	3	4.652	30
Wildtype vs. csb-1	46.95	4.74	42.21	3.475	3	3	17.18	30
Wildtype vs. xpc-1;csb-1	46.95	19.6	27.35	3.475	3	3	11.13	30
Wildtype vs. xpa-1	46.95	41.67	5.277	3.475	3	3	2.147	30
xpc-1 vs. csb-1	35.52	4.74	30.78	3.475	3	3	12.53	30
xpc-1 vs. xpc-1;csb-1	35.52	19.6	15.92	3.475	3	3	6.478	30
xpc-1 vs. xpa-1	35.52	41.67	-6.153	3.475	3	3	2.504	30
csb-1 vs. xpc-1;csb-1	4.74	19.6	-14.86	3.475	3	3	6.049	30
csb-1 vs. xpa-1	4.74	41.67	-36.93	3.475	3	3	15.03	30
xpc-1;csb-1 vs. xpa-1	19.6	41.67	-22.07	3.475	3	3	8.982	30

## Sheet: Fig2C
Within each row	compare columns (simple effects within rows)
Number of families	3
Number of comparisons per family	10
Alpha	0.05
Tukey's multiple comparisons test	Mean Diff.	95.00% CI of diff.	Significant?	Summary	Adjusted P Value
Control
Wildtype vs. xpc-1	2.49	-10.51 to 15.49	No	ns	0.9804
Wildtype vs. csb-1	3.387	-9.615 to 16.39	No	ns	0.9412
Wildtype vs. xpc-1;csb-1	4.113	-8.888 to 17.11	No	ns	0.8878
Wildtype vs. xpa-1	5.02	-7.981 to 18.02	No	ns	0.7948
xpc-1 vs. csb-1	0.8967	-12.10 to 13.90	No	ns	0.9996
xpc-1 vs. xpc-1;csb-1	1.623	-11.38 to 14.62	No	ns	0.9961
xpc-1 vs. xpa-1	2.53	-10.47 to 15.53	No	ns	0.9792
csb-1 vs. xpc-1;csb-1	0.7267	-12.27 to 13.73	No	ns	0.9998
csb-1 vs. xpa-1	1.633	-11.37 to 14.63	No	ns	0.996
xpc-1;csb-1 vs. xpa-1	0.9067	-12.09 to 13.91	No	ns	0.9996
5 mM
Wildtype vs. xpc-1	7.307	-5.695 to 20.31	No	ns	0.4907
Wildtype vs. csb-1	17.19	4.185 to 30.19	Yes	**	0.005
Wildtype vs. xpc-1;csb-1	23.83	10.83 to 36.83	Yes	****	<0.0001
Wildtype vs. xpa-1	26.37	13.37 to 39.37	Yes	****	<0.0001
xpc-1 vs. csb-1	9.88	-3.121 to 22.88	No	ns	0.2057
xpc-1 vs. xpc-1;csb-1	16.53	3.525 to 29.53	Yes	**	0.0074
xpc-1 vs. xpa-1	19.07	6.065 to 32.07	Yes	**	0.0017
csb-1 vs. xpc-1;csb-1	6.647	-6.355 to 19.65	No	ns	0.5811
csb-1 vs. xpa-1	9.187	-3.815 to 22.19	No	ns	0.268
xpc-1;csb-1 vs. xpa-1	2.54	-10.46 to 15.54	No	ns	0.9789
7.5 mM
Wildtype vs. xpc-1	1.883	-11.12 to 14.88	No	ns	0.9931
Wildtype vs. csb-1	25.28	12.28 to 38.28	Yes	****	<0.0001
Wildtype vs. xpc-1;csb-1	23.41	10.41 to 36.41	Yes	***	0.0001
Wildtype vs. xpa-1	-1.133	-14.13 to 11.87	No	ns	0.999
xpc-1 vs. csb-1	23.4	10.40 to 36.40	Yes	***	0.0001
xpc-1 vs. xpc-1;csb-1	21.53	8.525 to 34.53	Yes	***	0.0004
xpc-1 vs. xpa-1	-3.017	-16.02 to 9.985	No	ns	0.9607
csb-1 vs. xpc-1;csb-1	-1.87	-14.87 to 11.13	No	ns	0.9933
csb-1 vs. xpa-1	-26.41	-39.41 to -13.41	Yes	****	<0.0001
xpc-1;csb-1 vs. xpa-1	-24.54	-37.54 to -11.54	Yes	****	<0.0001
Test details	Mean 1	Mean 2	Mean Diff.	SE of diff.	N1	N2	q	DF
Control
Wildtype vs. xpc-1	100	97.51	2.49	4.482	3	3	0.7856	30
Wildtype vs. csb-1	100	96.61	3.387	4.482	3	3	1.069	30
Wildtype vs. xpc-1;csb-1	100	95.89	4.113	4.482	3	3	1.298	30
Wildtype vs. xpa-1	100	94.98	5.02	4.482	3	3	1.584	30
xpc-1 vs. csb-1	97.51	96.61	0.8967	4.482	3	3	0.2829	30
xpc-1 vs. xpc-1;csb-1	97.51	95.89	1.623	4.482	3	3	0.5122	30
xpc-1 vs. xpa-1	97.51	94.98	2.53	4.482	3	3	0.7982	30
csb-1 vs. xpc-1;csb-1	96.61	95.89	0.7267	4.482	3	3	0.2293	30
csb-1 vs. xpa-1	96.61	94.98	1.633	4.482	3	3	0.5153	30
xpc-1;csb-1 vs. xpa-1	95.89	94.98	0.9067	4.482	3	3	0.2861	30
5 mM
Wildtype vs. xpc-1	91.53	84.23	7.307	4.482	3	3	2.305	30
Wildtype vs. csb-1	91.53	74.35	17.19	4.482	3	3	5.423	30
Wildtype vs. xpc-1;csb-1	91.53	67.7	23.83	4.482	3	3	7.52	30
Wildtype vs. xpa-1	91.53	65.16	26.37	4.482	3	3	8.321	30
xpc-1 vs. csb-1	84.23	74.35	9.88	4.482	3	3	3.117	30
xpc-1 vs. xpc-1;csb-1	84.23	67.7	16.53	4.482	3	3	5.214	30
xpc-1 vs. xpa-1	84.23	65.16	19.07	4.482	3	3	6.016	30
csb-1 vs. xpc-1;csb-1	74.35	67.7	6.647	4.482	3	3	2.097	30
csb-1 vs. xpa-1	74.35	65.16	9.187	4.482	3	3	2.898	30
xpc-1;csb-1 vs. xpa-1	67.7	65.16	2.54	4.482	3	3	0.8014	30
7.5 mM
Wildtype vs. xpc-1	28.81	26.92	1.883	4.482	3	3	0.5942	30
Wildtype vs. csb-1	28.81	3.527	25.28	4.482	3	3	7.976	30
Wildtype vs. xpc-1;csb-1	28.81	5.397	23.41	4.482	3	3	7.386	30
Wildtype vs. xpa-1	28.81	29.94	-1.133	4.482	3	3	0.3576	30
xpc-1 vs. csb-1	26.92	3.527	23.4	4.482	3	3	7.382	30
xpc-1 vs. xpc-1;csb-1	26.92	5.397	21.53	4.482	3	3	6.792	30
xpc-1 vs. xpa-1	26.92	29.94	-3.017	4.482	3	3	0.9518	30
csb-1 vs. xpc-1;csb-1	3.527	5.397	-1.87	4.482	3	3	0.59	30
csb-1 vs. xpa-1	3.527	29.94	-26.41	4.482	3	3	8.334	30
xpc-1;csb-1 vs. xpa-1	5.397	29.94	-24.54	4.482	3	3	7.744	30

## Sheet: Fig2D
Within each row	compare columns (simple effects within rows)
Number of families	10
Number of comparisons per family	6
Alpha	0.05
Tukey's multiple comparisons test	Mean Diff.	95.00% CI of diff.	Significant?	Summary	Adjusted P Value
Wildtype
L1/L2 vs. L3	0	-6.827 to 6.827	No	ns	>0.9999
L1/L2 vs. L4	-100	-106.8 to -93.17	Yes	****	<0.0001
L1/L2 vs. Adult	0	-6.827 to 6.827	No	ns	>0.9999
L3 vs. L4	-100	-106.8 to -93.17	Yes	****	<0.0001
L3 vs. Adult	0	-6.827 to 6.827	No	ns	>0.9999
L4 vs. Adult	100	93.17 to 106.8	Yes	****	<0.0001
xpc-1
L1/L2 vs. L3	-3.197	-10.02 to 3.631	No	ns	0.6107
L1/L2 vs. L4	-96.78	-103.6 to -89.95	Yes	****	<0.0001
L1/L2 vs. Adult	0	-6.827 to 6.827	No	ns	>0.9999
L3 vs. L4	-93.58	-100.4 to -86.76	Yes	****	<0.0001
L3 vs. Adult	3.197	-3.631 to 10.02	No	ns	0.6107
L4 vs. Adult	96.78	89.95 to 103.6	Yes	****	<0.0001
csb-1
L1/L2 vs. L3	-1.077	-7.904 to 5.751	No	ns	0.976
L1/L2 vs. L4	-98.92	-105.8 to -92.10	Yes	****	<0.0001
L1/L2 vs. Adult	0	-6.827 to 6.827	No	ns	>0.9999
L3 vs. L4	-97.85	-104.7 to -91.02	Yes	****	<0.0001
L3 vs. Adult	1.077	-5.751 to 7.904	No	ns	0.976
L4 vs. Adult	98.92	92.10 to 105.8	Yes	****	<0.0001
xpc-1;csb-1
L1/L2 vs. L3	-3.447	-10.27 to 3.381	No	ns	0.5502
L1/L2 vs. L4	-96.55	-103.4 to -89.73	Yes	****	<0.0001
L1/L2 vs. Adult	0	-6.827 to 6.827	No	ns	>0.9999
L3 vs. L4	-93.11	-99.93 to -86.28	Yes	****	<0.0001
L3 vs. Adult	3.447	-3.381 to 10.27	No	ns	0.5502
L4 vs. Adult	96.55	89.73 to 103.4	Yes	****	<0.0001
xpa-1
L1/L2 vs. L3	-1.283	-8.111 to 5.544	No	ns	0.9604
L1/L2 vs. L4	-98.72	-105.5 to -91.89	Yes	****	<0.0001
L1/L2 vs. Adult	0	-6.827 to 6.827	No	ns	>0.9999
L3 vs. L4	-97.43	-104.3 to -90.61	Yes	****	<0.0001
L3 vs. Adult	1.283	-5.544 to 8.111	No	ns	0.9604
L4 vs. Adult	98.72	91.89 to 105.5	Yes	****	<0.0001
Wildtype
L1/L2 vs. L3	0	-6.827 to 6.827	No	ns	>0.9999
L1/L2 vs. L4	-100	-106.8 to -93.17	Yes	****	<0.0001
L1/L2 vs. Adult	0	-6.827 to 6.827	No	ns	>0.9999
L3 vs. L4	-100	-106.8 to -93.17	Yes	****	<0.0001
L3 vs. Adult	0	-6.827 to 6.827	No	ns	>0.9999
L4 vs. Adult	100	93.17 to 106.8	Yes	****	<0.0001
xpc-1
L1/L2 vs. L3	-7.287	-14.11 to -0.4593	Yes	*	0.0318
L1/L2 vs. L4	-92.69	-99.52 to -85.87	Yes	****	<0.0001
L1/L2 vs. Adult	0	-6.827 to 6.827	No	ns	>0.9999
L3 vs. L4	-85.41	-92.23 to -78.58	Yes	****	<0.0001
L3 vs. Adult	7.287	0.4593 to 14.11	Yes	*	0.0318
L4 vs. Adult	92.69	85.87 to 99.52	Yes	****	<0.0001
csb-1
L1/L2 vs. L3	-10.06	-16.89 to -3.233	Yes	**	0.0013
L1/L2 vs. L4	-77.97	-84.80 to -71.15	Yes	****	<0.0001
L1/L2 vs. Adult	3.99	-2.837 to 10.82	No	ns	0.4226
L3 vs. L4	-67.91	-74.74 to -61.09	Yes	****	<0.0001
L3 vs. Adult	14.05	7.223 to 20.88	Yes	****	<0.0001
L4 vs. Adult	81.96	75.14 to 88.79	Yes	****	<0.0001
xpc-1;csb-1
L1/L2 vs. L3	-23.48	-30.30 to -16.65	Yes	****	<0.0001
L1/L2 vs. L4	-58.83	-65.66 to -52.01	Yes	****	<0.0001
L1/L2 vs. Adult	5.897	-0.9307 to 12.72	No	ns	0.1147
L3 vs. L4	-35.36	-42.18 to -28.53	Yes	****	<0.0001
L3 vs. Adult	29.37	22.55 to 36.20	Yes	****	<0.0001
L4 vs. Adult	64.73	57.90 to 71.56	Yes	****	<0.0001
xpa-1
L1/L2 vs. L3	-5.197	-12.02 to 1.631	No	ns	0.1977
L1/L2 vs. L4	-84.16	-90.99 to -77.34	Yes	****	<0.0001
L1/L2 vs. Adult	3.547	-3.281 to 10.37	No	ns	0.5261
L3 vs. L4	-78.97	-85.79 to -72.14	Yes	****	<0.0001
L3 vs. Adult	8.743	1.916 to 15.57	Yes	**	0.0064
L4 vs. Adult	87.71	80.88 to 94.54	Yes	****	<0.0001
Test details	Mean 1	Mean 2	Mean Diff.	SE of diff.	N1	N2	q	DF
Wildtype
L1/L2 vs. L3	0	0	0	2.602	3	3	0	80
L1/L2 vs. L4	0	100	-100	2.602	3	3	54.35	80
L1/L2 vs. Adult	0	0	0	2.602	3	3	0	80
L3 vs. L4	0	100	-100	2.602	3	3	54.35	80
L3 vs. Adult	0	0	0	2.602	3	3	0	80
L4 vs. Adult	100	0	100	2.602	3	3	54.35	80
xpc-1
L1/L2 vs. L3	0	3.197	-3.197	2.602	3	3	1.737	80
L1/L2 vs. L4	0	96.78	-96.78	2.602	3	3	52.6	80
L1/L2 vs. Adult	0	0	0	2.602	3	3	0	80
L3 vs. L4	3.197	96.78	-93.58	2.602	3	3	50.86	80
L3 vs. Adult	3.197	0	3.197	2.602	3	3	1.737	80
L4 vs. Adult	96.78	0	96.78	2.602	3	3	52.6	80
csb-1
L1/L2 vs. L3	0	1.077	-1.077	2.602	3	3	0.5852	80
L1/L2 vs. L4	0	98.92	-98.92	2.602	3	3	53.77	80
L1/L2 vs. Adult	0	0	0	2.602	3	3	0	80
L3 vs. L4	1.077	98.92	-97.85	2.602	3	3	53.18	80
L3 vs. Adult	1.077	0	1.077	2.602	3	3	0.5852	80
L4 vs. Adult	98.92	0	98.92	2.602	3	3	53.77	80
xpc-1;csb-1
L1/L2 vs. L3	0	3.447	-3.447	2.602	3	3	1.873	80
L1/L2 vs. L4	0	96.55	-96.55	2.602	3	3	52.48	80
L1/L2 vs. Adult	0	0	0	2.602	3	3	0	80
L3 vs. L4	3.447	96.55	-93.11	2.602	3	3	50.6	80
L3 vs. Adult	3.447	0	3.447	2.602	3	3	1.873	80
L4 vs. Adult	96.55	0	96.55	2.602	3	3	52.48	80
xpa-1
L1/L2 vs. L3	0	1.283	-1.283	2.602	3	3	0.6975	80
L1/L2 vs. L4	0	98.72	-98.72	2.602	3	3	53.65	80
L1/L2 vs. Adult	0	0	0	2.602	3	3	0	80
L3 vs. L4	1.283	98.72	-97.43	2.602	3	3	52.96	80
L3 vs. Adult	1.283	0	1.283	2.602	3	3	0.6975	80
L4 vs. Adult	98.72	0	98.72	2.602	3	3	53.65	80
Wildtype
L1/L2 vs. L3	0	0	0	2.602	3	3	0	80
L1/L2 vs. L4	0	100	-100	2.602	3	3	54.35	80
L1/L2 vs. Adult	0	0	0	2.602	3	3	0	80
L3 vs. L4	0	100	-100	2.602	3	3	54.35	80
L3 vs. Adult	0	0	0	2.602	3	3	0	80
L4 vs. Adult	100	0	100	2.602	3	3	54.35	80
xpc-1
L1/L2 vs. L3	0	7.287	-7.287	2.602	3	3	3.96	80
L1/L2 vs. L4	0	92.69	-92.69	2.602	3	3	50.38	80
L1/L2 vs. Adult	0	0	0	2.602	3	3	0	80
L3 vs. L4	7.287	92.69	-85.41	2.602	3	3	46.42	80
L3 vs. Adult	7.287	0	7.287	2.602	3	3	3.96	80
L4 vs. Adult	92.69	0	92.69	2.602	3	3	50.38	80
csb-1
L1/L2 vs. L3	3.99	14.05	-10.06	2.602	3	3	5.468	80
L1/L2 vs. L4	3.99	81.96	-77.97	2.602	3	3	42.38	80
L1/L2 vs. Adult	3.99	0	3.99	2.602	3	3	2.169	80
L3 vs. L4	14.05	81.96	-67.91	2.602	3	3	36.91	80
L3 vs. Adult	14.05	0	14.05	2.602	3	3	7.636	80
L4 vs. Adult	81.96	0	81.96	2.602	3	3	44.55	80
xpc-1;csb-1
L1/L2 vs. L3	5.897	29.37	-23.48	2.602	3	3	12.76	80
L1/L2 vs. L4	5.897	64.73	-58.83	2.602	3	3	31.98	80
L1/L2 vs. Adult	5.897	0	5.897	2.602	3	3	3.205	80
L3 vs. L4	29.37	64.73	-35.36	2.602	3	3	19.22	80
L3 vs. Adult	29.37	0	29.37	2.602	3	3	15.96	80
L4 vs. Adult	64.73	0	64.73	2.602	3	3	35.18	80
xpa-1
L1/L2 vs. L3	3.547	8.743	-5.197	2.602	3	3	2.824	80
L1/L2 vs. L4	3.547	87.71	-84.16	2.602	3	3	45.74	80
L1/L2 vs. Adult	3.547	0	3.547	2.602	3	3	1.928	80
L3 vs. L4	8.743	87.71	-78.97	2.602	3	3	42.92	80
L3 vs. Adult	8.743	0	8.743	2.602	3	3	4.752	80
L4 vs. Adult	87.71	0	87.71	2.602	3	3	47.67	80

## Sheet: Fig2E
Within each row	compare columns (simple effects within rows)
Number of families	10
Number of comparisons per family	6
Alpha	0.05
Tukey's multiple comparisons test	Mean Diff.	95.00% CI of diff.	Significant?	Summary	Adjusted P Value
Wildtype
L1/L2 vs. L3	0	-13.63 to 13.63	No	ns	>0.9999
L1/L2 vs. L4	-1.333	-14.97 to 12.30	No	ns	0.994
L1/L2 vs. Adult	-98.67	-112.3 to -85.03	Yes	****	<0.0001
L3 vs. L4	-1.333	-14.97 to 12.30	No	ns	0.994
L3 vs. Adult	-98.67	-112.3 to -85.03	Yes	****	<0.0001
L4 vs. Adult	-97.33	-111.0 to -83.70	Yes	****	<0.0001
xpc-1
L1/L2 vs. L3	0	-13.63 to 13.63	No	ns	>0.9999
L1/L2 vs. L4	-3.03	-16.66 to 10.60	No	ns	0.9369
L1/L2 vs. Adult	-96.97	-110.6 to -83.34	Yes	****	<0.0001
L3 vs. L4	-3.03	-16.66 to 10.60	No	ns	0.9369
L3 vs. Adult	-96.97	-110.6 to -83.34	Yes	****	<0.0001
L4 vs. Adult	-93.94	-107.6 to -80.31	Yes	****	<0.0001
csb-1
L1/L2 vs. L3	0	-13.63 to 13.63	No	ns	>0.9999
L1/L2 vs. L4	0	-13.63 to 13.63	No	ns	>0.9999
L1/L2 vs. Adult	-100	-113.6 to -86.37	Yes	****	<0.0001
L3 vs. L4	0	-13.63 to 13.63	No	ns	>0.9999
L3 vs. Adult	-100	-113.6 to -86.37	Yes	****	<0.0001
L4 vs. Adult	-100	-113.6 to -86.37	Yes	****	<0.0001
xpc-1;csb-1
L1/L2 vs. L3	0	-13.63 to 13.63	No	ns	>0.9999
L1/L2 vs. L4	-2.15	-15.78 to 11.48	No	ns	0.976
L1/L2 vs. Adult	-97.85	-111.5 to -84.22	Yes	****	<0.0001
L3 vs. L4	-2.15	-15.78 to 11.48	No	ns	0.976
L3 vs. Adult	-97.85	-111.5 to -84.22	Yes	****	<0.0001
L4 vs. Adult	-95.7	-109.3 to -82.07	Yes	****	<0.0001
xpa-1
L1/L2 vs. L3	-1.587	-15.22 to 12.05	No	ns	0.99
L1/L2 vs. L4	-1.667	-15.30 to 11.97	No	ns	0.9885
L1/L2 vs. Adult	-96.75	-110.4 to -83.11	Yes	****	<0.0001
L3 vs. L4	-0.08	-13.71 to 13.55	No	ns	>0.9999
L3 vs. Adult	-95.16	-108.8 to -81.53	Yes	****	<0.0001
L4 vs. Adult	-95.08	-108.7 to -81.45	Yes	****	<0.0001
Wildtype
L1/L2 vs. L3	0	-13.63 to 13.63	No	ns	>0.9999
L1/L2 vs. L4	-10.26	-23.89 to 3.376	No	ns	0.2064
L1/L2 vs. Adult	-89.74	-103.4 to -76.11	Yes	****	<0.0001
L3 vs. L4	-10.26	-23.89 to 3.376	No	ns	0.2064
L3 vs. Adult	-89.74	-103.4 to -76.11	Yes	****	<0.0001
L4 vs. Adult	-79.49	-93.12 to -65.85	Yes	****	<0.0001
xpc-1
L1/L2 vs. L3	0	-13.63 to 13.63	No	ns	>0.9999
L1/L2 vs. L4	-8.693	-22.33 to 4.939	No	ns	0.3445
L1/L2 vs. Adult	-91.31	-104.9 to -77.67	Yes	****	<0.0001
L3 vs. L4	-8.693	-22.33 to 4.939	No	ns	0.3445
L3 vs. Adult	-91.31	-104.9 to -77.67	Yes	****	<0.0001
L4 vs. Adult	-82.61	-96.25 to -68.98	Yes	****	<0.0001
csb-1
L1/L2 vs. L3	-5.037	-18.67 to 8.596	No	ns	0.7672
L1/L2 vs. L4	-31.93	-45.56 to -18.30	Yes	****	<0.0001
L1/L2 vs. Adult	-63.03	-76.67 to -49.40	Yes	****	<0.0001
L3 vs. L4	-26.89	-40.53 to -13.26	Yes	****	<0.0001
L3 vs. Adult	-58	-71.63 to -44.36	Yes	****	<0.0001
L4 vs. Adult	-31.1	-44.74 to -17.47	Yes	****	<0.0001
xpc-1;csb-1
L1/L2 vs. L3	-10.35	-23.99 to 3.279	No	ns	0.1994
L1/L2 vs. L4	-53.03	-66.66 to -39.40	Yes	****	<0.0001
L1/L2 vs. Adult	-36.62	-50.25 to -22.98	Yes	****	<0.0001
L3 vs. L4	-42.68	-56.31 to -29.04	Yes	****	<0.0001
L3 vs. Adult	-26.26	-39.90 to -12.63	Yes	****	<0.0001
L4 vs. Adult	16.41	2.781 to 30.05	Yes	*	0.0118
xpa-1
L1/L2 vs. L3	-6.2	-19.83 to 7.433	No	ns	0.6328
L1/L2 vs. L4	-20.73	-34.37 to -7.101	Yes	***	0.0008
L1/L2 vs. Adult	-73.07	-86.70 to -59.44	Yes	****	<0.0001
L3 vs. L4	-14.53	-28.17 to -0.9007	Yes	*	0.0321
L3 vs. Adult	-66.87	-80.50 to -53.24	Yes	****	<0.0001
L4 vs. Adult	-52.34	-65.97 to -38.70	Yes	****	<0.0001
Test details	Mean 1	Mean 2	Mean Diff.	SE of diff.	N1	N2	q	DF
Wildtype
L1/L2 vs. L3	0	0	0	5.196	3	3	0	80
L1/L2 vs. L4	0	1.333	-1.333	5.196	3	3	0.3629	80
L1/L2 vs. Adult	0	98.67	-98.67	5.196	3	3	26.86	80
L3 vs. L4	0	1.333	-1.333	5.196	3	3	0.3629	80
L3 vs. Adult	0	98.67	-98.67	5.196	3	3	26.86	80
L4 vs. Adult	1.333	98.67	-97.33	5.196	3	3	26.49	80
xpc-1
L1/L2 vs. L3	0	0	0	5.196	3	3	0	80
L1/L2 vs. L4	0	3.03	-3.03	5.196	3	3	0.8247	80
L1/L2 vs. Adult	0	96.97	-96.97	5.196	3	3	26.39	80
L3 vs. L4	0	3.03	-3.03	5.196	3	3	0.8247	80
L3 vs. Adult	0	96.97	-96.97	5.196	3	3	26.39	80
L4 vs. Adult	3.03	96.97	-93.94	5.196	3	3	25.57	80
csb-1
L1/L2 vs. L3	0	0	0	5.196	3	3	0	80
L1/L2 vs. L4	0	0	0	5.196	3	3	0	80
L1/L2 vs. Adult	0	100	-100	5.196	3	3	27.22	80
L3 vs. L4	0	0	0	5.196	3	3	0	80
L3 vs. Adult	0	100	-100	5.196	3	3	27.22	80
L4 vs. Adult	0	100	-100	5.196	3	3	27.22	80
xpc-1;csb-1
L1/L2 vs. L3	0	0	0	5.196	3	3	0	80
L1/L2 vs. L4	0	2.15	-2.15	5.196	3	3	0.5852	80
L1/L2 vs. Adult	0	97.85	-97.85	5.196	3	3	26.63	80
L3 vs. L4	0	2.15	-2.15	5.196	3	3	0.5852	80
L3 vs. Adult	0	97.85	-97.85	5.196	3	3	26.63	80
L4 vs. Adult	2.15	97.85	-95.7	5.196	3	3	26.05	80
xpa-1
L1/L2 vs. L3	0	1.587	-1.587	5.196	3	3	0.4319	80
L1/L2 vs. L4	0	1.667	-1.667	5.196	3	3	0.4537	80
L1/L2 vs. Adult	0	96.75	-96.75	5.196	3	3	26.33	80
L3 vs. L4	1.587	1.667	-0.08	5.196	3	3	0.02178	80
L3 vs. Adult	1.587	96.75	-95.16	5.196	3	3	25.9	80
L4 vs. Adult	1.667	96.75	-95.08	5.196	3	3	25.88	80
Wildtype
L1/L2 vs. L3	0	0	0	5.196	3	3	0	80
L1/L2 vs. L4	0	10.26	-10.26	5.196	3	3	2.792	80
L1/L2 vs. Adult	0	89.74	-89.74	5.196	3	3	24.43	80
L3 vs. L4	0	10.26	-10.26	5.196	3	3	2.792	80
L3 vs. Adult	0	89.74	-89.74	5.196	3	3	24.43	80
L4 vs. Adult	10.26	89.74	-79.49	5.196	3	3	21.64	80
xpc-1
L1/L2 vs. L3	0	0	0	5.196	3	3	0	80
L1/L2 vs. L4	0	8.693	-8.693	5.196	3	3	2.366	80
L1/L2 vs. Adult	0	91.31	-91.31	5.196	3	3	24.85	80
L3 vs. L4	0	8.693	-8.693	5.196	3	3	2.366	80
L3 vs. Adult	0	91.31	-91.31	5.196	3	3	24.85	80
L4 vs. Adult	8.693	91.31	-82.61	5.196	3	3	22.49	80
csb-1
L1/L2 vs. L3	0	5.037	-5.037	5.196	3	3	1.371	80
L1/L2 vs. L4	0	31.93	-31.93	5.196	3	3	8.691	80
L1/L2 vs. Adult	0	63.03	-63.03	5.196	3	3	17.16	80
L3 vs. L4	5.037	31.93	-26.89	5.196	3	3	7.32	80
L3 vs. Adult	5.037	63.03	-58	5.196	3	3	15.79	80
L4 vs. Adult	31.93	63.03	-31.1	5.196	3	3	8.466	80
xpc-1;csb-1
L1/L2 vs. L3	0	10.35	-10.35	5.196	3	3	2.818	80
L1/L2 vs. L4	0	53.03	-53.03	5.196	3	3	14.43	80
L1/L2 vs. Adult	0	36.62	-36.62	5.196	3	3	9.967	80
L3 vs. L4	10.35	53.03	-42.68	5.196	3	3	11.62	80
L3 vs. Adult	10.35	36.62	-26.26	5.196	3	3	7.149	80
L4 vs. Adult	53.03	36.62	16.41	5.196	3	3	4.468	80
xpa-1
L1/L2 vs. L3	0	6.2	-6.2	5.196	3	3	1.688	80
L1/L2 vs. L4	0	20.73	-20.73	5.196	3	3	5.643	80
L1/L2 vs. Adult	0	73.07	-73.07	5.196	3	3	19.89	80
L3 vs. L4	6.2	20.73	-14.53	5.196	3	3	3.956	80
L3 vs. Adult	6.2	73.07	-66.87	5.196	3	3	18.2	80
L4 vs. Adult	20.73	73.07	-52.34	5.196	3	3	14.25	80

## Sheet: Fig2F
Within each row	compare columns (simple effects within rows)
Number of families	4
Number of comparisons per family	10
Alpha	0.05
Tukey's multiple comparisons test	Mean Diff.	95.00% CI of diff.	Significant?	Summary	Adjusted P Value
Control
adh-5 vs. xpc-1;adh-5	4.267	-7.163 to 15.70	No	ns	0.8226
adh-5 vs. csb-1;adh-5	3.133	-8.297 to 14.56	No	ns	0.9341
adh-5 vs. xpc-1;csb-1;adh-5	4.7	-6.730 to 16.13	No	ns	0.7657
adh-5 vs. xpa-1;adh-5	8.933	-2.497 to 20.36	No	ns	0.189
xpc-1;adh-5 vs. csb-1;adh-5	-1.133	-12.56 to 10.30	No	ns	0.9985
xpc-1;adh-5 vs. xpc-1;csb-1;adh-5	0.4333	-11.00 to 11.86	No	ns	>0.9999
xpc-1;adh-5 vs. xpa-1;adh-5	4.667	-6.763 to 16.10	No	ns	0.7703
csb-1;adh-5 vs. xpc-1;csb-1;adh-5	1.567	-9.863 to 13.00	No	ns	0.9948
csb-1;adh-5 vs. xpa-1;adh-5	5.8	-5.630 to 17.23	No	ns	0.6004
xpc-1;csb-1;adh-5 vs. xpa-1;adh-5	4.233	-7.197 to 15.66	No	ns	0.8266
1.0 mM
adh-5 vs. xpc-1;adh-5	12.33	0.9033 to 23.76	Yes	*	0.0288
adh-5 vs. csb-1;adh-5	23	11.57 to 34.43	Yes	****	<0.0001
adh-5 vs. xpc-1;csb-1;adh-5	30.67	19.24 to 42.10	Yes	****	<0.0001
adh-5 vs. xpa-1;adh-5	20.33	8.903 to 31.76	Yes	****	<0.0001
xpc-1;adh-5 vs. csb-1;adh-5	10.67	-0.7634 to 22.10	No	ns	0.0775
xpc-1;adh-5 vs. xpc-1;csb-1;adh-5	18.33	6.903 to 29.76	Yes	***	0.0004
xpc-1;adh-5 vs. xpa-1;adh-5	8	-3.430 to 19.43	No	ns	0.2851
csb-1;adh-5 vs. xpc-1;csb-1;adh-5	7.667	-3.763 to 19.10	No	ns	0.3259
csb-1;adh-5 vs. xpa-1;adh-5	-2.667	-14.10 to 8.763	No	ns	0.9625
xpc-1;csb-1;adh-5 vs. xpa-1;adh-5	-10.33	-21.76 to 1.097	No	ns	0.0931
2.0 mM
adh-5 vs. xpc-1;adh-5	2	-9.430 to 13.43	No	ns	0.9869
adh-5 vs. csb-1;adh-5	7.333	-4.097 to 18.76	No	ns	0.3699
adh-5 vs. xpc-1;csb-1;adh-5	-2.667	-14.10 to 8.763	No	ns	0.9625
adh-5 vs. xpa-1;adh-5	2	-9.430 to 13.43	No	ns	0.9869
xpc-1;adh-5 vs. csb-1;adh-5	5.333	-6.097 to 16.76	No	ns	0.6729
xpc-1;adh-5 vs. xpc-1;csb-1;adh-5	-4.667	-16.10 to 6.763	No	ns	0.7703
xpc-1;adh-5 vs. xpa-1;adh-5	0	-11.43 to 11.43	No	ns	>0.9999
csb-1;adh-5 vs. xpc-1;csb-1;adh-5	-10	-21.43 to 1.430	No	ns	0.1112
csb-1;adh-5 vs. xpa-1;adh-5	-5.333	-16.76 to 6.097	No	ns	0.6729
xpc-1;csb-1;adh-5 vs. xpa-1;adh-5	4.667	-6.763 to 16.10	No	ns	0.7703
5.0 mM
adh-5 vs. xpc-1;adh-5	0	-11.43 to 11.43	No	ns	>0.9999
adh-5 vs. csb-1;adh-5	0	-11.43 to 11.43	No	ns	>0.9999
adh-5 vs. xpc-1;csb-1;adh-5	0	-11.43 to 11.43	No	ns	>0.9999
adh-5 vs. xpa-1;adh-5	0	-11.43 to 11.43	No	ns	>0.9999
xpc-1;adh-5 vs. csb-1;adh-5	0	-11.43 to 11.43	No	ns	>0.9999
xpc-1;adh-5 vs. xpc-1;csb-1;adh-5	0	-11.43 to 11.43	No	ns	>0.9999
xpc-1;adh-5 vs. xpa-1;adh-5	0	-11.43 to 11.43	No	ns	>0.9999
csb-1;adh-5 vs. xpc-1;csb-1;adh-5	0	-11.43 to 11.43	No	ns	>0.9999
csb-1;adh-5 vs. xpa-1;adh-5	0	-11.43 to 11.43	No	ns	>0.9999
xpc-1;csb-1;adh-5 vs. xpa-1;adh-5	0	-11.43 to 11.43	No	ns	>0.9999
Test details	Mean 1	Mean 2	Mean Diff.	SE of diff.	N1	N2	q	DF
Control
adh-5 vs. xpc-1;adh-5	99.93	95.67	4.267	4.002	3	3	1.508	40
adh-5 vs. csb-1;adh-5	99.93	96.8	3.133	4.002	3	3	1.107	40
adh-5 vs. xpc-1;csb-1;adh-5	99.93	95.23	4.7	4.002	3	3	1.661	40
adh-5 vs. xpa-1;adh-5	99.93	91	8.933	4.002	3	3	3.157	40
xpc-1;adh-5 vs. csb-1;adh-5	95.67	96.8	-1.133	4.002	3	3	0.4005	40
xpc-1;adh-5 vs. xpc-1;csb-1;adh-5	95.67	95.23	0.4333	4.002	3	3	0.1531	40
xpc-1;adh-5 vs. xpa-1;adh-5	95.67	91	4.667	4.002	3	3	1.649	40
csb-1;adh-5 vs. xpc-1;csb-1;adh-5	96.8	95.23	1.567	4.002	3	3	0.5536	40
csb-1;adh-5 vs. xpa-1;adh-5	96.8	91	5.8	4.002	3	3	2.05	40
xpc-1;csb-1;adh-5 vs. xpa-1;adh-5	95.23	91	4.233	4.002	3	3	1.496	40
1.0 mM
adh-5 vs. xpc-1;adh-5	50	37.67	12.33	4.002	3	3	4.358	40
adh-5 vs. csb-1;adh-5	50	27	23	4.002	3	3	8.128	40
adh-5 vs. xpc-1;csb-1;adh-5	50	19.33	30.67	4.002	3	3	10.84	40
adh-5 vs. xpa-1;adh-5	50	29.67	20.33	4.002	3	3	7.185	40
xpc-1;adh-5 vs. csb-1;adh-5	37.67	27	10.67	4.002	3	3	3.769	40
xpc-1;adh-5 vs. xpc-1;csb-1;adh-5	37.67	19.33	18.33	4.002	3	3	6.479	40
xpc-1;adh-5 vs. xpa-1;adh-5	37.67	29.67	8	4.002	3	3	2.827	40
csb-1;adh-5 vs. xpc-1;csb-1;adh-5	27	19.33	7.667	4.002	3	3	2.709	40
csb-1;adh-5 vs. xpa-1;adh-5	27	29.67	-2.667	4.002	3	3	0.9423	40
xpc-1;csb-1;adh-5 vs. xpa-1;adh-5	19.33	29.67	-10.33	4.002	3	3	3.652	40
2.0 mM
adh-5 vs. xpc-1;adh-5	7.333	5.333	2	4.002	3	3	0.7068	40
adh-5 vs. csb-1;adh-5	7.333	0	7.333	4.002	3	3	2.591	40
adh-5 vs. xpc-1;csb-1;adh-5	7.333	10	-2.667	4.002	3	3	0.9423	40
adh-5 vs. xpa-1;adh-5	7.333	5.333	2	4.002	3	3	0.7068	40
xpc-1;adh-5 vs. csb-1;adh-5	5.333	0	5.333	4.002	3	3	1.885	40
xpc-1;adh-5 vs. xpc-1;csb-1;adh-5	5.333	10	-4.667	4.002	3	3	1.649	40
xpc-1;adh-5 vs. xpa-1;adh-5	5.333	5.333	0	4.002	3	3	0	40
csb-1;adh-5 vs. xpc-1;csb-1;adh-5	0	10	-10	4.002	3	3	3.534	40
csb-1;adh-5 vs. xpa-1;adh-5	0	5.333	-5.333	4.002	3	3	1.885	40
xpc-1;csb-1;adh-5 vs. xpa-1;adh-5	10	5.333	4.667	4.002	3	3	1.649	40
5.0 mM
adh-5 vs. xpc-1;adh-5	0	0	0	4.002	3	3	0	40
adh-5 vs. csb-1;adh-5	0	0	0	4.002	3	3	0	40
adh-5 vs. xpc-1;csb-1;adh-5	0	0	0	4.002	3	3	0	40
adh-5 vs. xpa-1;adh-5	0	0	0	4.002	3	3	0	40
xpc-1;adh-5 vs. csb-1;adh-5	0	0	0	4.002	3	3	0	40
xpc-1;adh-5 vs. xpc-1;csb-1;adh-5	0	0	0	4.002	3	3	0	40
xpc-1;adh-5 vs. xpa-1;adh-5	0	0	0	4.002	3	3	0	40
csb-1;adh-5 vs. xpc-1;csb-1;adh-5	0	0	0	4.002	3	3	0	40
csb-1;adh-5 vs. xpa-1;adh-5	0	0	0	4.002	3	3	0	40
xpc-1;csb-1;adh-5 vs. xpa-1;adh-5	0	0	0	4.002	3	3	0	40

## Sheet: Fug2G
Within each row	compare columns (simple effects within rows)
Number of families	12
Number of comparisons per family	3
Alpha	0.05
Tukey's multiple comparisons test	Mean Diff.	95.00% CI of diff.	Significant?	Summary	Adjusted P Value
Wildtype
L1-L3 vs. L4	0	-10.27 to 10.27	No	ns	>0.9999
L1-L3 vs. Adult	-100	-110.3 to -89.73	Yes	****	<0.0001
L4 vs. Adult	-100	-110.3 to -89.73	Yes	****	<0.0001
adh-5
L1-L3 vs. L4	-1.333	-11.60 to 8.934	No	ns	0.9482
L1-L3 vs. Adult	-94.67	-104.9 to -84.40	Yes	****	<0.0001
L4 vs. Adult	-93.33	-103.6 to -83.07	Yes	****	<0.0001
xpc-1;adh-5
L1-L3 vs. L4	-2.667	-12.93 to 7.601	No	ns	0.8088
L1-L3 vs. Adult	-97.33	-107.6 to -87.07	Yes	****	<0.0001
L4 vs. Adult	-94.67	-104.9 to -84.40	Yes	****	<0.0001
csb-1;adh-5
L1-L3 vs. L4	-4.667	-14.93 to 5.601	No	ns	0.5248
L1-L3 vs. Adult	-86.33	-96.60 to -76.07	Yes	****	<0.0001
L4 vs. Adult	-81.67	-91.93 to -71.40	Yes	****	<0.0001
xpc-1;csb-1;adh-5
L1-L3 vs. L4	-18	-28.27 to -7.732	Yes	***	0.0002
L1-L3 vs. Adult	-73	-83.27 to -62.73	Yes	****	<0.0001
L4 vs. Adult	-55	-65.27 to -44.73	Yes	****	<0.0001
xpa-1;adh-5
L1-L3 vs. L4	0	-10.27 to 10.27	No	ns	>0.9999
L1-L3 vs. Adult	-100	-110.3 to -89.73	Yes	****	<0.0001
L4 vs. Adult	-100	-110.3 to -89.73	Yes	****	<0.0001
Wildtype
L1-L3 vs. L4	0	-10.27 to 10.27	No	ns	>0.9999
L1-L3 vs. Adult	-100	-110.3 to -89.73	Yes	****	<0.0001
L4 vs. Adult	-100	-110.3 to -89.73	Yes	****	<0.0001
adh-5
L1-L3 vs. L4	0	-10.27 to 10.27	No	ns	>0.9999
L1-L3 vs. Adult	-100	-110.3 to -89.73	Yes	****	<0.0001
L4 vs. Adult	-100	-110.3 to -89.73	Yes	****	<0.0001
xpc-1;adh-5
L1-L3 vs. L4	-2.333	-12.60 to 7.934	No	ns	0.8499
L1-L3 vs. Adult	-93.67	-103.9 to -83.40	Yes	****	<0.0001
L4 vs. Adult	-91.33	-101.6 to -81.07	Yes	****	<0.0001
csb-1;adh-5
L1-L3 vs. L4	-15.83	-26.10 to -5.566	Yes	**	0.0012
L1-L3 vs. Adult	-62.92	-73.18 to -52.65	Yes	****	<0.0001
L4 vs. Adult	-47.08	-57.35 to -36.82	Yes	****	<0.0001
xpc-1;csb-1;adh-5
L1-L3 vs. L4	-17.23	-27.50 to -6.966	Yes	***	0.0004
L1-L3 vs. Adult	-3.15	-13.42 to 7.118	No	ns	0.7441
L4 vs. Adult	14.08	3.816 to 24.35	Yes	**	0.0045
xpa-1;adh-5
L1-L3 vs. L4	-5.433	-15.70 to 4.834	No	ns	0.4187
L1-L3 vs. Adult	-57.97	-68.23 to -47.70	Yes	****	<0.0001
L4 vs. Adult	-52.53	-62.80 to -42.27	Yes	****	<0.0001
Test details	Mean 1	Mean 2	Mean Diff.	SE of diff.	N1	N2	q	DF
Wildtype
L1-L3 vs. L4	0	0	0	4.29	3	3	0	72
L1-L3 vs. Adult	0	100	-100	4.29	3	3	32.96	72
L4 vs. Adult	0	100	-100	4.29	3	3	32.96	72
adh-5
L1-L3 vs. L4	1.333	2.667	-1.333	4.29	3	3	0.4395	72
L1-L3 vs. Adult	1.333	96	-94.67	4.29	3	3	31.2	72
L4 vs. Adult	2.667	96	-93.33	4.29	3	3	30.76	72
xpc-1;adh-5
L1-L3 vs. L4	0	2.667	-2.667	4.29	3	3	0.879	72
L1-L3 vs. Adult	0	97.33	-97.33	4.29	3	3	32.08	72
L4 vs. Adult	2.667	97.33	-94.67	4.29	3	3	31.2	72
csb-1;adh-5
L1-L3 vs. L4	3	7.667	-4.667	4.29	3	3	1.538	72
L1-L3 vs. Adult	3	89.33	-86.33	4.29	3	3	28.46	72
L4 vs. Adult	7.667	89.33	-81.67	4.29	3	3	26.92	72
xpc-1;csb-1;adh-5
L1-L3 vs. L4	3	21	-18	4.29	3	3	5.933	72
L1-L3 vs. Adult	3	76	-73	4.29	3	3	24.06	72
L4 vs. Adult	21	76	-55	4.29	3	3	18.13	72
xpa-1;adh-5
L1-L3 vs. L4	0	0	0	4.29	3	3	0	72
L1-L3 vs. Adult	0	100	-100	4.29	3	3	32.96	72
L4 vs. Adult	0	100	-100	4.29	3	3	32.96	72
Wildtype
L1-L3 vs. L4	0	0	0	4.29	3	3	0	72
L1-L3 vs. Adult	0	100	-100	4.29	3	3	32.96	72
L4 vs. Adult	0	100	-100	4.29	3	3	32.96	72
adh-5
L1-L3 vs. L4	0	0	0	4.29	3	3	0	72
L1-L3 vs. Adult	0	100	-100	4.29	3	3	32.96	72
L4 vs. Adult	0	100	-100	4.29	3	3	32.96	72
xpc-1;adh-5
L1-L3 vs. L4	1.333	3.667	-2.333	4.29	3	3	0.7691	72
L1-L3 vs. Adult	1.333	95	-93.67	4.29	3	3	30.87	72
L4 vs. Adult	3.667	95	-91.33	4.29	3	3	30.11	72
csb-1;adh-5
L1-L3 vs. L4	7.083	22.92	-15.83	4.29	3	3	5.219	72
L1-L3 vs. Adult	7.083	70	-62.92	4.29	3	3	20.74	72
L4 vs. Adult	22.92	70	-47.08	4.29	3	3	15.52	72
xpc-1;csb-1;adh-5
L1-L3 vs. L4	26.57	43.8	-17.23	4.29	3	3	5.68	72
L1-L3 vs. Adult	26.57	29.72	-3.15	4.29	3	3	1.038	72
L4 vs. Adult	43.8	29.72	14.08	4.29	3	3	4.642	72
xpa-1;adh-5
L1-L3 vs. L4	12.2	17.63	-5.433	4.29	3	3	1.791	72
L1-L3 vs. Adult	12.2	70.17	-57.97	4.29	3	3	19.11	72
L4 vs. Adult	17.63	70.17	-52.53	4.29	3	3	17.32	72

## Sheet: Fig3B
Within each row	compare columns (simple effects within rows)
Number of families	4
Number of comparisons per family	6
Alpha	0.05
Tukey's multiple comparisons test	Mean Diff.	95.00% CI of diff.	Significant?	Summary	Adjusted P Value
Control
Wildtype vs. xpc-1	-23.5	-40.12 to -6.881	Yes	**	0.0025
Wildtype vs. adh-5	16.75	0.1308 to 33.37	Yes	*	0.0476
Wildtype vs. xpc-1;adh-5	4.5	-12.12 to 21.12	No	ns	0.8884
xpc-1 vs. adh-5	40.25	23.63 to 56.87	Yes	****	<0.0001
xpc-1 vs. xpc-1;adh-5	28	11.38 to 44.62	Yes	***	0.0003
adh-5 vs. xpc-1;adh-5	-12.25	-28.87 to 4.369	No	ns	0.2168
5 mM
Wildtype vs. xpc-1	3.75	-12.87 to 20.37	No	ns	0.9314
Wildtype vs. adh-5	47.75	31.13 to 64.37	Yes	****	<0.0001
Wildtype vs. xpc-1;adh-5	59.75	43.13 to 76.37	Yes	****	<0.0001
xpc-1 vs. adh-5	44	27.38 to 60.62	Yes	****	<0.0001
xpc-1 vs. xpc-1;adh-5	56	39.38 to 72.62	Yes	****	<0.0001
adh-5 vs. xpc-1;adh-5	12	-4.619 to 28.62	No	ns	0.2327
7 mM
Wildtype vs. xpc-1	23.25	6.631 to 39.87	Yes	**	0.0028
Wildtype vs. adh-5	54.25	37.63 to 70.87	Yes	****	<0.0001
Wildtype vs. xpc-1;adh-5	85.25	68.63 to 101.9	Yes	****	<0.0001
xpc-1 vs. adh-5	31	14.38 to 47.62	Yes	****	<0.0001
xpc-1 vs. xpc-1;adh-5	62	45.38 to 78.62	Yes	****	<0.0001
adh-5 vs. xpc-1;adh-5	31	14.38 to 47.62	Yes	****	<0.0001
10 mM
Wildtype vs. xpc-1	36.25	19.63 to 52.87	Yes	****	<0.0001
Wildtype vs. adh-5	81	64.38 to 97.62	Yes	****	<0.0001
Wildtype vs. xpc-1;adh-5	84	67.38 to 100.6	Yes	****	<0.0001
xpc-1 vs. adh-5	44.75	28.13 to 61.37	Yes	****	<0.0001
xpc-1 vs. xpc-1;adh-5	47.75	31.13 to 64.37	Yes	****	<0.0001
adh-5 vs. xpc-1;adh-5	3	-13.62 to 19.62	No	ns	0.9631
Test details	Mean 1	Mean 2	Mean Diff.	SE of diff.	N1	N2	q	DF
Control
Wildtype vs. xpc-1	94.5	118	-23.5	6.245	4	4	5.322	48
Wildtype vs. adh-5	94.5	77.75	16.75	6.245	4	4	3.793	48
Wildtype vs. xpc-1;adh-5	94.5	90	4.5	6.245	4	4	1.019	48
xpc-1 vs. adh-5	118	77.75	40.25	6.245	4	4	9.115	48
xpc-1 vs. xpc-1;adh-5	118	90	28	6.245	4	4	6.341	48
adh-5 vs. xpc-1;adh-5	77.75	90	-12.25	6.245	4	4	2.774	48
5 mM
Wildtype vs. xpc-1	93.5	89.75	3.75	6.245	4	4	0.8493	48
Wildtype vs. adh-5	93.5	45.75	47.75	6.245	4	4	10.81	48
Wildtype vs. xpc-1;adh-5	93.5	33.75	59.75	6.245	4	4	13.53	48
xpc-1 vs. adh-5	89.75	45.75	44	6.245	4	4	9.965	48
xpc-1 vs. xpc-1;adh-5	89.75	33.75	56	6.245	4	4	12.68	48
adh-5 vs. xpc-1;adh-5	45.75	33.75	12	6.245	4	4	2.718	48
7 mM
Wildtype vs. xpc-1	105	81.75	23.25	6.245	4	4	5.265	48
Wildtype vs. adh-5	105	50.75	54.25	6.245	4	4	12.29	48
Wildtype vs. xpc-1;adh-5	105	19.75	85.25	6.245	4	4	19.31	48
xpc-1 vs. adh-5	81.75	50.75	31	6.245	4	4	7.021	48
xpc-1 vs. xpc-1;adh-5	81.75	19.75	62	6.245	4	4	14.04	48
adh-5 vs. xpc-1;adh-5	50.75	19.75	31	6.245	4	4	7.021	48
10 mM
Wildtype vs. xpc-1	98.25	62	36.25	6.245	4	4	8.21	48
Wildtype vs. adh-5	98.25	17.25	81	6.245	4	4	18.34	48
Wildtype vs. xpc-1;adh-5	98.25	14.25	84	6.245	4	4	19.02	48
xpc-1 vs. adh-5	62	17.25	44.75	6.245	4	4	10.13	48
xpc-1 vs. xpc-1;adh-5	62	14.25	47.75	6.245	4	4	10.81	48
adh-5 vs. xpc-1;adh-5	17.25	14.25	3	6.245	4	4	0.6794	48

## Sheet: Fig3C
Within each row	compare columns (simple effects within rows)
Number of families	4
Number of comparisons per family	6
Alpha	0.05
Tukey's multiple comparisons test	Mean Diff.	95.00% CI of diff.	Significant?	Summary	Adjusted P Value
Control
Wildtype vs. csb-1	-4.5	-20.95 to 11.95	No	ns	0.8853
Wildtype vs. adh-5	16.75	0.3027 to 33.20	Yes	*	0.0445
Wildtype vs. csb-1;adh-5	3.5	-12.95 to 19.95	No	ns	0.9416
csb-1 vs. adh-5	21.25	4.803 to 37.70	Yes	**	0.0065
csb-1 vs. csb-1;adh-5	8	-8.447 to 24.45	No	ns	0.5709
adh-5 vs. csb-1;adh-5	-13.25	-29.70 to 3.197	No	ns	0.154
5 mM
Wildtype vs. csb-1	6.5	-9.947 to 22.95	No	ns	0.72
Wildtype vs. adh-5	47.75	31.30 to 64.20	Yes	****	<0.0001
Wildtype vs. csb-1;adh-5	43	26.55 to 59.45	Yes	****	<0.0001
csb-1 vs. adh-5	41.25	24.80 to 57.70	Yes	****	<0.0001
csb-1 vs. csb-1;adh-5	36.5	20.05 to 52.95	Yes	****	<0.0001
adh-5 vs. csb-1;adh-5	-4.75	-21.20 to 11.70	No	ns	0.8682
7 mM
Wildtype vs. csb-1	48	31.55 to 64.45	Yes	****	<0.0001
Wildtype vs. adh-5	54.25	37.80 to 70.70	Yes	****	<0.0001
Wildtype vs. csb-1;adh-5	71.5	55.05 to 87.95	Yes	****	<0.0001
csb-1 vs. adh-5	6.25	-10.20 to 22.70	No	ns	0.7436
csb-1 vs. csb-1;adh-5	23.5	7.053 to 39.95	Yes	**	0.0022
adh-5 vs. csb-1;adh-5	17.25	0.8027 to 33.70	Yes	*	0.0365
10 mM
Wildtype vs. csb-1	44.25	27.80 to 60.70	Yes	****	<0.0001
Wildtype vs. adh-5	81	64.55 to 97.45	Yes	****	<0.0001
Wildtype vs. csb-1;adh-5	73.5	57.05 to 89.95	Yes	****	<0.0001
csb-1 vs. adh-5	36.75	20.30 to 53.20	Yes	****	<0.0001
csb-1 vs. csb-1;adh-5	29.25	12.80 to 45.70	Yes	***	0.0001
adh-5 vs. csb-1;adh-5	-7.5	-23.95 to 8.947	No	ns	0.6214
Test details	Mean 1	Mean 2	Mean Diff.	SE of diff.	N1	N2	q	DF
Control
Wildtype vs. csb-1	94.5	99	-4.5	6.18	4	4	1.03	48
Wildtype vs. adh-5	94.5	77.75	16.75	6.18	4	4	3.833	48
Wildtype vs. csb-1;adh-5	94.5	91	3.5	6.18	4	4	0.8009	48
csb-1 vs. adh-5	99	77.75	21.25	6.18	4	4	4.863	48
csb-1 vs. csb-1;adh-5	99	91	8	6.18	4	4	1.831	48
adh-5 vs. csb-1;adh-5	77.75	91	-13.25	6.18	4	4	3.032	48
5 mM
Wildtype vs. csb-1	93.5	87	6.5	6.18	4	4	1.487	48
Wildtype vs. adh-5	93.5	45.75	47.75	6.18	4	4	10.93	48
Wildtype vs. csb-1;adh-5	93.5	50.5	43	6.18	4	4	9.84	48
csb-1 vs. adh-5	87	45.75	41.25	6.18	4	4	9.439	48
csb-1 vs. csb-1;adh-5	87	50.5	36.5	6.18	4	4	8.353	48
adh-5 vs. csb-1;adh-5	45.75	50.5	-4.75	6.18	4	4	1.087	48
7 mM
Wildtype vs. csb-1	105	57	48	6.18	4	4	10.98	48
Wildtype vs. adh-5	105	50.75	54.25	6.18	4	4	12.41	48
Wildtype vs. csb-1;adh-5	105	33.5	71.5	6.18	4	4	16.36	48
csb-1 vs. adh-5	57	50.75	6.25	6.18	4	4	1.43	48
csb-1 vs. csb-1;adh-5	57	33.5	23.5	6.18	4	4	5.378	48
adh-5 vs. csb-1;adh-5	50.75	33.5	17.25	6.18	4	4	3.947	48
10 mM
Wildtype vs. csb-1	98.25	54	44.25	6.18	4	4	10.13	48
Wildtype vs. adh-5	98.25	17.25	81	6.18	4	4	18.54	48
Wildtype vs. csb-1;adh-5	98.25	24.75	73.5	6.18	4	4	16.82	48
csb-1 vs. adh-5	54	17.25	36.75	6.18	4	4	8.41	48
csb-1 vs. csb-1;adh-5	54	24.75	29.25	6.18	4	4	6.693	48
adh-5 vs. csb-1;adh-5	17.25	24.75	-7.5	6.18	4	4	1.716	48

[truncated: 13 more sheets: Fig3D, Fig3E, Fig3F, Fig3G, Fig3H, Fig3I, SupFig1A, SupFig1B, Fig5C, Fig6F, Fig6G, Fig6H, SupFig4A]
